# Supplementary material for: Large-scale intact glycopeptide identification by Mascot database search
Source: Sci Rep. 2018 Feb 1;8:2117. doi: 10.1038/s41598-018-20331-2 (PMC5795011; doi:10.1038/s41598-018-20331-2)
Supplement: Supplementary file 3 — Supplementary Tables 2-5 [file 41598_2018_20331_MOESM3_ESM.xlsx]

## Sheet: Supp.table 2
Supplement table 2: List of glycoproteins and glycopeptides identified in the immunoafinity fractions and as well as the whole cell extract of Neisseria gonorrhoeae strain
Rank number	Accession NGO#	Protein Name	Protein Description	Glycopeptide sequence	# of glycans	Whole cell extract	Immunoaffinity purification
1	NGO1225	Mip	putative peptidyl-prolylisomerase	25EAAPASASEPAAASAAQGDTSSIGGTMQQASYAMGVDIGR64	1 & 2	X
2	NGO1717	DsbA	putative thiol:disulphide interchange protein	25VQTSVPADSAPAASAAAAPAGLVEGQNYTVLANPIPQQQAGK66	1	X	X
3	NGO1365	MtrC	antibiotic resistance efflux pump component	384EWAPSENQAAAPQAGVQTASEAKPASEAK412	1 & 2	X	X
4	NGO0360	HemX	conserved hypothetical protein	356MTAAENQEAEQAASEPANENTASEPAAASDVK387	1	X
5	NGO0094	PilQ	pilus secretin protein	120VWIFINESDDTVSAPARPAVK140 149QQAAAPFTESVVSVSAPFSPAK170	1 1		X
6	NGO2139	GNA1946	genome-derived Neisserial antigen 1946	76DSAPAASAAAPSADNGAAK109	1		X
7	NGO1328	CycB	putative cytochrome	151SGGSFPNPDEAAPADNAASGTASAPADSAAPAEAK185	1 & 2	X	X
8	NGO1494	PotF	putative ABC transporter, periplasmic binding protein	23NAVQPQAGSAPAANAEAAATDTLNIYNWSNYVDESTVEDFKK64	1
9	NGO1371	CcoP	putative cytochrome c oxidase subunit	316AEPAPAAEPAPSAPAEAAQAASEAKPAAAEPK347	1	X	X
10	NGO1237	Sco	conserved hypothetical protein	165VVSAKINQKDDSENYLVDHSSGAYLIDK192	1
11	NGO1276	AniA	nitrite reductase	358LSDTAYAGSGAASAPAASAPAASAPAASASEK389	2		X
12	NGO1043	Ag473	hypothetical protein	38DTAASAAESAASAVEEAK55	1 & 2	X	X

## Sheet: Supp.table 3
Supplement table 3: List of glycoproteins identifed and quantified form the 24 serum samples
Hit	Accession	Mascot Score	Protein ratio (Aggressive vs indolent	SD(geo)	Description
1	P01011|AACT_HUMAN	6155	1.131	1.401	Alpha-1-antichymotrypsin
2	P00738|HPT_HUMAN	6134	1.397	1.302	Haptoglobin
3	P01009|A1AT_HUMAN	3183	1.433	1.23	Alpha-1-antitrypsin
4	P04114|APOB_HUMAN	2833	1.246	1.255	Apolipoprotein B-100
5	P02749|APOH_HUMAN	2749	1.06	1.229	Beta-2-glycoprotein 1
6	P00450|CERU_HUMAN	2701	1.062	1.284	Ceruloplasmin
7	P10909|CLUS_HUMAN	2107	1.109	1.374	Clusterin
8	P04004|VTNC_HUMAN	1890	1.305	1.298	Vitronectin
9	P01871|IGHM_HUMAN	1855	0.6975	1.482	Ig mu chain C region
10	P05155|IC1_HUMAN	1765	1.47	1.294	Plasma protease C1 inhibitor
11	P02790|HEMO_HUMAN	1687	1.181	1.191	Hemopexin
12	P08603|CFAH_HUMAN	1658	1.108	1.218	Complement factor H
13	P01023|A2MG_HUMAN	1646	1.224	2.099	Alpha-2-macroglobulin
14	P02763|A1AG1_HUMAN	1559	1.248	1.394	Alpha-1-acid glycoprotein 1
15	P01042|KNG1_HUMAN	1386	0.9684	1.329	Kininogen-1
16	P02765|FETUA_HUMAN	1349	1.004	1.473	Alpha-2-HS-glycoprotein
17	P04196|HRG_HUMAN	1283	1.049	1.17	Histidine-rich glycoprotein
18	P01008|ANT3_HUMAN	1149	1.262	1.062	Antithrombin-III
19	P19652|A1AG2_HUMAN	1016	1.124	1.171	Alpha-1-acid glycoprotein 2
20	Q8IWV2|CNTN4_HUMAN	998	0.9828	1.843	Contactin-4
21	P25311|ZA2G_HUMAN	943	1.108	1.053	Zinc-alpha-2-glycoprotein
22	Q13308|PTK7_HUMAN	702	0.7666	1.172	Inactive tyrosine-protein kinase 7
23	P03952|KLKB1_HUMAN	691	0.9707	1.298	Plasma kallikrein
24	P08575|PTPRC_HUMAN	659	0.9397	1.608	Receptor-type tyrosine-protein phosphatase C
25	P80108|PHLD_HUMAN	651	1.123	1.307	Phosphatidylinositol-glycan-specific phospholipase D
26	P19823|ITIH2_HUMAN	617	0.9995	1.048	Inter-alpha-trypsin inhibitor heavy chain H2
27	Q9UGM5|FETUB_HUMAN	568	1.188	1.339	Fetuin-B
28	Q96KN2|CNDP1_HUMAN	533	1.146	1.254	Beta-Ala-His dipeptidase
29	Q10589|BST2_HUMAN	532	1.169	1.37	Bone marrow stromal antigen 2
30	P27169|PON1_HUMAN	502	0.8083	1.088	Serum paraoxonase/arylesterase 1
31	P05546|HEP2_HUMAN	486	1.11	1.045	Heparin cofactor 2
32	P07996|TSP1_HUMAN	477	1.082	1.111	Thrombospondin-1
33	Q99650|OSMR_HUMAN	472	0.9896	1.336	Oncostatin-M-specific receptor subunit beta
34	Q14624|ITIH4_HUMAN	459	0.8999	1.042	Inter-alpha-trypsin inhibitor heavy chain H4
35	P24043|LAMA2_HUMAN	436	1.242	1.42	Laminin subunit alpha-2
36	P01591|IGJ_HUMAN	423	0.9699	1.369	Immunoglobulin J chain
37	P16284|PECA1_HUMAN	416	1.122	1.221	Platelet endothelial cell adhesion molecule
38	P07307|ASGR2_HUMAN	408	1.121	1.296	Asialoglycoprotein receptor 2
39	Q07954|LRP1_HUMAN	404	1.039	1.291	Prolow-density lipoprotein receptor-related protein 1
40	P23470|PTPRG_HUMAN	380	1.092	1.243	Receptor-type tyrosine-protein phosphatase gamma
41	P13671|CO6_HUMAN	371	1.133	1.321	Complement component C6
42	Q04756|HGFA_HUMAN	362	1.249	1.547	Hepatocyte growth factor activator
43	P22455|FGFR4_HUMAN	348	1.047	1.245	Fibroblast growth factor receptor 4
44	P02750|A2GL_HUMAN	339	1.187	1.123	Leucine-rich alpha-2-glycoprotein
45	P02748|CO9_HUMAN	337	1.365		Complement component C9
46	Q9Y2E5|MA2B2_HUMAN	333	0.808	1.123	Epididymis-specific alpha-mannosidase
47	P05543|THBG_HUMAN	330	0.9354	1.121	Thyroxine-binding globulin
48	Q92496|FHR4_HUMAN	317	0.9605	1.033	Complement factor H-related protein 4
49	P00533|EGFR_HUMAN	313	0.9852	1.285	Epidermal growth factor receptor
50	Q02487|DSC2_HUMAN	304	1.15	1.289	Desmocollin-2
51	Q76LX8|ATS13_HUMAN	301	1.018	1.08	A disintegrin and metalloproteinase with thrombospondin motifs 13
52	P48357|LEPR_HUMAN	299	0.9715	1.374	Leptin receptor
53	P05156|CFAI_HUMAN	295	0.943	1.735	Complement factor I
54	Q02985|FHR3_HUMAN	294	1.504	1.313	Complement factor H-related protein 3
55	P13598|ICAM2_HUMAN	291	1.286	1.901	Intercellular adhesion molecule 2
56	Q9UQP3|TENN_HUMAN	288	0.8194	1.192	Tenascin-N
57	Q86SQ4|GP126_HUMAN	288	1.033	1.655	G-protein coupled receptor 126
58	O00533|NCHL1_HUMAN	285	1.068	1.223	Neural cell adhesion molecule L1-like protein
59	O43451|MGA_HUMAN	282	1.163	1.64	Maltase-glucoamylase, intestinal
60	Q12866|MERTK_HUMAN	260	1.358	1.29	Tyrosine-protein kinase Mer
61	Q16620|NTRK2_HUMAN	257	0.887	1.25	BDNF/NT-3 growth factors receptor
62	Q4LDE5|SVEP1_HUMAN	255	1.009	1.3	Sushi, von Willebrand factor type A, EGF and pentraxin domain-containing protein 1
63	P18510|IL1RA_HUMAN	253	1.291		Interleukin-1 receptor antagonist protein
64	Q8IZF2|AGRF5_HUMAN	251	1.144	1.649	Adhesion G protein-coupled receptor F5
65	P07333|CSF1R_HUMAN	250	1.045	1.242	Macrophage colony-stimulating factor 1 receptor
66	Q13822|ENPP2_HUMAN	248	0.9902		Ectonucleotide pyrophosphatase/phosphodiesterase family member 2
67	P16070|CD44_HUMAN	247	1.071	1.159	CD44 antigen
68	Q6YHK3|CD109_HUMAN	246	1.097	1.305	CD109 antigen
69	O95497|VNN1_HUMAN	242	1.271	1.259	Pantetheinase
70	P00451|FA8_HUMAN	241	0.9684	1.298	Coagulation factor VIII
71	P00748|FA12_HUMAN	235	1.021	1.28	Coagulation factor XII
72	Q99784|NOE1_HUMAN	233	0.9135	1.253	Noelin
73	Q13201|MMRN1_HUMAN	225	1.123	1.195	Multimerin-1
74	P50895|BCAM_HUMAN	223	0.55		Basal cell adhesion molecule
75	P00734|THRB_HUMAN	222	1.027	1.072	Prothrombin
76	Q9ULI3|HEG1_HUMAN	207	1.069	1.379	Protein HEG homolog 1
77	P05154|IPSP_HUMAN	199	1.445	1.18	Plasma serine protease inhibitor
78	P05090|APOD_HUMAN	198	1.301	1.299	Apolipoprotein D
79	O43157|PLXB1_HUMAN	198	0.978		Plexin-B1
80	P20851|C4BPB_HUMAN	196	0.9908		C4b-binding protein beta chain
81	P22897|MRC1_HUMAN	192	1.011	1.123	Macrophage mannose receptor 1
82	P26927|HGFL_HUMAN	191	1.095	1.174	Hepatocyte growth factor-like protein
83	P07711|CATL1_HUMAN	191	0.9723	1.133	Cathepsin L1
84	P12111|CO6A3_HUMAN	190	1.271	1.593	Collagen alpha-3(VI) chain
85	Q9HC56|PCDH9_HUMAN	190	1.274	1.112	Protocadherin-9
86	P17927|CR1_HUMAN	189	1.13	1.187	Complement receptor type 1
87	O15204|ADEC1_HUMAN	188	1.014	1.246	ADAM DEC1
88	P43652|AFAM_HUMAN	186	1.26	1.134	Afamin
89	Q9UK55|ZPI_HUMAN	183	0.7194		Protein Z-dependent protease inhibitor
90	Q06418|TYRO3_HUMAN	183	0.8371	1.413	Tyrosine-protein kinase receptor TYRO3
91	P07339|CATD_HUMAN	179	1.272		Cathepsin D
92	P06276|CHLE_HUMAN	176	1.285	1.292	Cholinesterase
93	Q96PD5|PGRP2_HUMAN	175	1.484	1.324	N-acetylmuramoyl-L-alanine amidase
94	P12821|ACE_HUMAN	174	1.182	1.143	Angiotensin-converting enzyme
95	Q08380|LG3BP_HUMAN	171	1.231	1.254	Galectin-3-binding protein
96	P14651|HXB3_HUMAN	169	1.074	1.244	Homeobox protein Hox-B3
97	O95445|APOM_HUMAN	166	0.9757	1.361	Apolipoprotein M
98	P12259|FA5_HUMAN	163	0.837	1.403	Coagulation factor V
99	Q9NY97|B3GN2_HUMAN	162	1.093	1.238	N-acetyllactosaminide beta-1,3-N-acetylglucosaminyltransferase 2
100	P08519|APOA_HUMAN	161	1.095	1.254	Apolipoprotein(a)
101	Q12860|CNTN1_HUMAN	159	1.254	1.349	Contactin-1
102	P27487|DPP4_HUMAN	159	1.105	1.394	Dipeptidyl peptidase 4
103	P04040|CATA_HUMAN	156	1.376	1.219	Catalase
104	Q16363|LAMA4_HUMAN	156	1.111	1.93	Laminin subunit alpha-4
105	Q9Y4L1|HYOU1_HUMAN	155	1.09	2.064	Hypoxia up-regulated protein 1
106	Q8TDY8|IGDC4_HUMAN	153	1.031	1.204	Immunoglobulin superfamily DCC subclass member 4
107	O75509|TNR21_HUMAN	151	0.7869	1.297	Tumor necrosis factor receptor superfamily member 21
108	Q01638|ILRL1_HUMAN	150	0.9315	1.729	Interleukin-1 receptor-like 1
109	Q03591|FHR1_HUMAN	150	0.9129	1.462	Complement factor H-related protein 1
110	Q9HDC9|APMAP_HUMAN	148	1.025	1.212	Adipocyte plasma membrane-associated protein
111	Q13790|APOF_HUMAN	139	1.412	1.095	Apolipoprotein F
112	P04406|G3P_HUMAN	138	1.08	1.242	Glyceraldehyde-3-phosphate dehydrogenase
113	P15144|AMPN_HUMAN	138	1.49	1.315	Aminopeptidase N
114	Q6UXD5|SE6L2_HUMAN	134	0.9251	2.481	Seizure 6-like protein 2
115	P06681|CO2_HUMAN	134	0.9056	1.348	Complement C2
116	P10586|PTPRF_HUMAN	133	1.618	2.848	Receptor-type tyrosine-protein phosphatase F
117	P19440|GGT1_HUMAN	133	0.9078	1.1	Gamma-glutamyltranspeptidase 1
118	P36955|PEDF_HUMAN	131	0.8921		Pigment epithelium-derived factor
119	O75882|ATRN_HUMAN	129	1.57	1.392	Attractin
120	P23280|CAH6_HUMAN	127	1.09		Carbonic anhydrase 6
121	Q9NZP8|C1RL_HUMAN	127	1.273	1.086	Complement C1r subcomponent-like protein
122	P24821|TENA_HUMAN	126	1.266	1.281	Tenascin
123	P07359|GP1BA_HUMAN	124	1.118	1.756	Platelet glycoprotein Ib alpha chain
124	Q15262|PTPRK_HUMAN	123	1.085	1.324	Receptor-type tyrosine-protein phosphatase kappa
125	P49908|SEPP1_HUMAN	120	1.088		Selenoprotein P
126	P08185|CBG_HUMAN	117	1.071	1.176	Corticosteroid-binding globulin
127	Q92854|SEM4D_HUMAN	116	1.092	1.012	Semaphorin-4D
128	Q9BY76|ANGL4_HUMAN	115	1.091	1.216	Angiopoietin-related protein 4
129	P29622|KAIN_HUMAN	113	1.162	1.165	Kallistatin
130	Q9NPR2|SEM4B_HUMAN	113	1.476	1.396	Semaphorin-4B
131	P28300|LYOX_HUMAN	111	1.175	1.255	Protein-lysine 6-oxidase
132	P01024|CO3_HUMAN	110	0.8635	1.154	Complement C3
133	Q96IY4|CBPB2_HUMAN	110	1.052	1.195	Carboxypeptidase B2
134	Q6P179|ERAP2_HUMAN	110	1.007	1.334	Endoplasmic reticulum aminopeptidase 2
135	P27930|IL1R2_HUMAN	107	0.8818	4.762	Interleukin-1 receptor type 2
136	Q14314|FGL2_HUMAN	106	0.9082	1.143	Fibroleukin
137	P54289|CA2D1_HUMAN	106	1.303	1.318	Voltage-dependent calcium channel subunit alpha-2/delta-1
138	P07998|RNAS1_HUMAN	103	1.431		Ribonuclease pancreatic
139	P18428|LBP_HUMAN	102	1.111	1.171	Lipopolysaccharide-binding protein
140	P05164|PERM_HUMAN	102	1.001	1.49	Myeloperoxidase
141	P37173|TGFR2_HUMAN	102	1.25	1.295	TGF-beta receptor type-2
142	P03951|FA11_HUMAN	101	1.315	1.227	Coagulation factor XI
143	P33151|CADH5_HUMAN	100	1.122	1.568	Cadherin-5
144	P08648|ITA5_HUMAN	99	0.9148	1.306	Integrin alpha-5
145	P11717|MPRI_HUMAN	99	1.119	1.168	Cation-independent mannose-6-phosphate receptor
146	P52799|EFNB2_HUMAN	99	1.197	1.527	Ephrin-B2
147	Q92859|NEO1_HUMAN	97	1.025	1.105	Neogenin
148	P11597|CETP_HUMAN	96	0.8774	1.337	Cholesteryl ester transfer protein
149	P40197|GPV_HUMAN	96	0.8472	1.273	Platelet glycoprotein V
150	P11362|FGFR1_HUMAN	91	1.126	1.275	Fibroblast growth factor receptor 1
151	Q13421|MSLN_HUMAN	89	1.438	4.272	Mesothelin
152	Q7Z7G0|TARSH_HUMAN	89	1.059	1.318	Target of Nesh-SH3
153	P28827|PTPRM_HUMAN	88	1.105	1.056	Receptor-type tyrosine-protein phosphatase mu
154	Q92626|PXDN_HUMAN	87	2.075	1.557	Peroxidasin homolog
155	P00747|PLMN_HUMAN	86	0.9808	1.275	Plasminogen
156	P16109|LYAM3_HUMAN	85			P-selectin
157	Q12913|PTPRJ_HUMAN	85	0.97	1.231	Receptor-type tyrosine-protein phosphatase eta
158	Q8WWZ8|OIT3_HUMAN	83	1.143	1.159	Oncoprotein-induced transcript 3 protein
159	Q8IVL1|NAV2_HUMAN	78	0.7802	1.296	Neuron navigator 2
160	P55058|PLTP_HUMAN	78	1.065	1.177	Phospholipid transfer protein
161	P78509|RELN_HUMAN	78	1.107	1.329	Reelin
162	P08195|4F2_HUMAN	78	0.9773	1.699	4F2 cell-surface antigen heavy chain
163	Q8IXL6|FA20C_HUMAN	77	1.085	1.127	Extracellular serine/threonine protein kinase FAM20C
164	Q02763|TIE2_HUMAN	75	0.6673	1.029	Angiopoietin-1 receptor
165	Q96AP7|ESAM_HUMAN	75	0.9321	2.086	Endothelial cell-selective adhesion molecule
166	Q9UEW3|MARCO_HUMAN	73	1.039	1.467	Macrophage receptor MARCO
167	Q6EMK4|VASN_HUMAN	73	0.9711		Vasorin
168	P35858|ALS_HUMAN	72	1.167	1.218	Insulin-like growth factor-binding protein complex acid labile subunit
169	P55290|CAD13_HUMAN	72	1.003	1.007	Cadherin-13
170	P04275|VWF_HUMAN	72	1.166	1.019	von Willebrand factor
171	P11279|LAMP1_HUMAN	72	0.98	1.368	Lysosome-associated membrane glycoprotein 1
172	P02787|TRFE_HUMAN	71	1.031	1.099	Serotransferrin
173	P43251|BTD_HUMAN	71	1.144	1.389	Biotinidase
174	Q12884|SEPR_HUMAN	70	0.8918	1.14	Prolyl endopeptidase FAP
175	Q7Z7M0|MEGF8_HUMAN	69	1.357	1.189	Multiple epidermal growth factor-like domains protein 8
176	O15031|PLXB2_HUMAN	68	1.01	1.172	Plexin-B2
177	P22105|TENX_HUMAN	66			Tenascin-X
178	Q5ZPR3|CD276_HUMAN	66	0.9097	1.131	CD276 antigen
179	Q6ZMI3|GLDN_HUMAN	63	1.311	1.141	Gliomedin
180	P19320|VCAM1_HUMAN	63	0.943	1.271	Vascular cell adhesion protein 1
181	P11047|LAMC1_HUMAN	63	1.244	1.632	Laminin subunit gamma-1
182	Q93070|NAR4_HUMAN	62	1.013	1.15	Ecto-ADP-ribosyltransferase 4
183	P07911|UROM_HUMAN	61	1.013	1.653	Uromodulin
184	Q9UBP4|DKK3_HUMAN	61	1.315		Dickkopf-related protein 3
185	Q16706|MA2A1_HUMAN	61	0.2725	1.317	Alpha-mannosidase 2
186	P00736|C1R_HUMAN	60	1.007	1.164	Complement C1r subcomponent
187	P07602|SAP_HUMAN	60	0.9593	1.504	Prosaposin
188	Q9H8L6|MMRN2_HUMAN	59	0.9198	1.346	Multimerin-2
189	P02786|TFR1_HUMAN	59	0.8482	1.432	Transferrin receptor protein 1
190	Q9Y646|CBPQ_HUMAN	58			Carboxypeptidase Q
191	O14786|NRP1_HUMAN	58			Neuropilin-1
192	Q16610|ECM1_HUMAN	58	0.9135	1.641	Extracellular matrix protein 1
193	P17936|IBP3_HUMAN	58	0.8547	1.429	Insulin-like growth factor-binding protein 3
194	P20061|TCO1_HUMAN	58			Transcobalamin-1
195	P54802|ANAG_HUMAN	57	1.209	1.486	Alpha-N-acetylglucosaminidase
196	P51884|LUM_HUMAN	57	1.006	1.225	Lumican
197	P35555|FBN1_HUMAN	57	1.121	1.162	Fibrillin-1
198	P13473|LAMP2_HUMAN	55	0.8711	1.019	Lysosome-associated membrane glycoprotein 2
199	Q86VB7|C163A_HUMAN	55	1.002	1.202	Scavenger receptor cysteine-rich type 1 protein M130
200	P24387|CRHBP_HUMAN	54	1.167	1.397	Corticotropin-releasing factor-binding protein
201	P05186|PPBT_HUMAN	54	1.241	1.308	Alkaline phosphatase, tissue-nonspecific isozyme
202	Q9HBB8|CDHR5_HUMAN	52	0.8857		Cadherin-related family member 5
203	P35527|K1C9_HUMAN	52	1.001	1.077	Keratin, type I cytoskeletal 9
204	P19022|CADH2_HUMAN	52	0.8231	1.274	Cadherin-2
205	O00391|QSOX1_HUMAN	52	0.7102	1.05	Sulfhydryl oxidase 1
206	P07942|LAMB1_HUMAN	51	0.8935	1.401	Laminin subunit beta-1
207	P13611|CSPG2_HUMAN	51	1.145	1.157	Versican core protein
208	Q5T2D2|TRML2_HUMAN	51	1.017	1.156	Trem-like transcript 2 protein
209	P09326|CD48_HUMAN	51	0.7295		CD48 antigen
210	P13688|CEAM1_HUMAN	50	1.013	1.063	Carcinoembryonic antigen-related cell adhesion molecule 1
211	Q9Y5Y7|LYVE1_HUMAN	50	1.089	1.241	Lymphatic vessel endothelial hyaluronic acid receptor 1
212	P09172|DOPO_HUMAN	49	1.703	1.19	Dopamine beta-hydroxylase
213	P22792|CPN2_HUMAN	49	1.399	1.53	Carboxypeptidase N subunit 2
214	Q8NBJ4|GOLM1_HUMAN	49	1.012	1.17	Golgi membrane protein 1
215	Q14126|DSG2_HUMAN	49	1.201		Desmoglein-2
216	P41222|PTGDS_HUMAN	48	1.27	2.372	Prostaglandin-H2 D-isomerase
217	Q92823|NRCAM_HUMAN	47	0.8516	1.26	Neuronal cell adhesion molecule
218	Q9Y6R7|FCGBP_HUMAN	47	1.017	1.262	IgGFc-binding protein
219	Q6QNK2|AGRD1_HUMAN	47	1.208	1.033	Adhesion G-protein coupled receptor D1
220	P01127|PDGFB_HUMAN	46			Platelet-derived growth factor subunit B
221	P01031|CO5_HUMAN	46			Complement C5
222	Q96BZ4|PLD4_HUMAN	46	1.19	1.493	Phospholipase D4
223	Q14766|LTBP1_HUMAN	45	0.8015		Latent-transforming growth factor beta-binding protein 1
224	Q9UHG3|PCYOX_HUMAN	45	0.7973		Prenylcysteine oxidase 1
225	P30530|UFO_HUMAN	45	1.004	1.076	Tyrosine-protein kinase receptor UFO
226	P04264|K2C1_HUMAN	45	0.9637		Keratin, type II cytoskeletal 1
227	Q9BY67|CADM1_HUMAN	45	1.104	1.059	Cell adhesion molecule 1
228	Q13740|CD166_HUMAN	44	0.7992	1.795	CD166 antigen
229	Q07075|AMPE_HUMAN	44	0.7284	1.305	Glutamyl aminopeptidase
230	Q9HBW9|AGRL4_HUMAN	44	1.078	1.22	Adhesion G protein-coupled receptor L4
231	P08581|MET_HUMAN	44	0.97	1.269	Hepatocyte growth factor receptor
232	P17181|INAR1_HUMAN	43	1.16	2.25	Interferon alpha/beta receptor 1
233	Q8NI99|ANGL6_HUMAN	43	1.358	1	Angiopoietin-related protein 6
234	O15394|NCAM2_HUMAN	43	1.23	1.49	Neural cell adhesion molecule 2
235	P04180|LCAT_HUMAN	43	0.5942	1.001	Phosphatidylcholine-sterol acyltransferase
236	P40189|IL6RB_HUMAN	43	1.136	2.529	Interleukin-6 receptor subunit beta
237	Q9NZK5|CECR1_HUMAN	42	1.25	1.329	Adenosine deaminase CECR1
238	P01880|IGHD_HUMAN	42	0.8956	1.216	Ig delta chain C region
239	Q9P232|CNTN3_HUMAN	41	1.061	1.268	Contactin-3
240	O75326|SEM7A_HUMAN	41	1.403	1.203	Semaphorin-7A
241	Q86TH1|ATL2_HUMAN	40	1.396	1.067	ADAMTS-like protein 2
242	Q9BYE9|CDHR2_HUMAN	39	1.407	1.195	Cadherin-related family member 2
243	Q9NPH3|IL1AP_HUMAN	39			Interleukin-1 receptor accessory protein
244	P14923|PLAK_HUMAN	39	0.7961		Junction plakoglobin
245	O95897|NOE2_HUMAN	39	1.612	1.21	Noelin-2
246	P09619|PGFRB_HUMAN	38	1.233	1.431	Platelet-derived growth factor receptor beta
247	P58166|INHBE_HUMAN	38			Inhibin beta E chain
248	Q9H2E6|SEM6A_HUMAN	38	0.9649		Semaphorin-6A
249	Q08ET2|SIG14_HUMAN	38	0.5375	1.046	Sialic acid-binding Ig-like lectin 14
250	Q9UNN8|EPCR_HUMAN	38	1.006	1.134	Endothelial protein C receptor
251	Q96J42|TXD15_HUMAN	38	1.301	1.071	Thioredoxin domain-containing protein 15
252	P19827|ITIH1_HUMAN	36	0.9354		Inter-alpha-trypsin inhibitor heavy chain H1
253	P53634|CATC_HUMAN	34	0.8095	1.06	Dipeptidyl peptidase 1
254	P04070|PROC_HUMAN	34			Vitamin K-dependent protein C
255	P01861|IGHG4_HUMAN	34	2.266	1.11	Ig gamma-4 chain C region
256	P01130|LDLR_HUMAN	33	1.072		Low-density lipoprotein receptor
257	Q9BRS8|LARP6_HUMAN	33	0.9724		La-related protein 6

## Sheet: Supp.table 4
Supplement table 4: List of glycoproteins identifed and quantified form the 24 serum samples
protHit	Accession	Score	Protein.Ratio	SD.geo.	z	Sequence	Glycosequence	Peptidesequence	Peptide.Ratio	Std.Err.	Fraction	Correlation	Intensity	Modifications
1	P01011|AACT_HUMAN	6155	1.131	1.401	4	OJUJOJJJOOYTGNASALFILPDQDK	OJUJOJJJOO	YTGNASALFILPDQDK	0.4623	0.01361	0.826	0.9806	182000000
					3	OJUJOJJJOOTLNQSSDELQLSMGNAMFVK	OJUJOJJJOO	TLNQSSDELQLSMGNAMFVK	1.135	0.01686	0.6233	0.9074	179000000
					4	OJUJOJJJOOTLNQSSDELQLSMGNAMFVK	OJUJOJJJOO	TLNQSSDELQLSMGNAMFVK	1.127	0.04888	0.6136	0.9635	117000000
					3	OJUJOJJJOOTLNQSSDELQLSMGNAMFVK	OJUJOJJJOO	TLNQSSDELQLSMGNAMFVK	0.7386	0.188	0.5856	0.9555	41500000	(27) __Oxidation (M)
					4	OJUJOJJJOOTLNQSSDELQLSMGNAMFVK	OJUJOJJJOO	TLNQSSDELQLSMGNAMFVK	0.8718	0.1105	0.7328	0.9673	187000000	(27) __Oxidation (M)
					3	OJUJOJJJOOTLNQSSDELQLSMGNAMFVK	OJUJOJJJOO	TLNQSSDELQLSMGNAMFVK	0.7301	0.08015	0.6158	0.9432	147000000	(23) __Oxidation (M); (27) __Oxidation (M)
					3	OJUUJOJOJJJOOYTGNASALFILPDQDK	OJUUJOJOJJJOO	YTGNASALFILPDQDK	0.9424	0.09237	0.6562	0.9509	327000000
					5	OJUUJOJJJOOTLNQSSDELQLSMGNAMFVK	OJUUJOJJJOO	TLNQSSDELQLSMGNAMFVK	0.7586	0.08952	0.6154	0.9347	24400000
					4	OJUUJOJJJOOTLNQSSDELQLSMGNAMFVK	OJUUJOJJJOO	TLNQSSDELQLSMGNAMFVK	1.431	0.03619	0.8976	0.9879	2400000000
					4	OJUUJOJJJOOTLNQSSDELQLSMGNAMFVK	OJUUJOJJJOO	TLNQSSDELQLSMGNAMFVK	1.166	0.1043	0.8384	0.9872	1300000000	(24) __Oxidation (M)
					5	OJUUJOJJJOOTLNQSSDELQLSMGNAMFVK	OJUUJOJJJOO	TLNQSSDELQLSMGNAMFVK	0.7157	0.1027	0.5098	0.909	35400000	(24) __Oxidation (M)
					3	OJUUJOJJJOOTLNQSSDELQLSMGNAMFVK	OJUUJOJJJOO	TLNQSSDELQLSMGNAMFVK	0.9951	0.004458	0.8166	0.9804	933000000	(24) __Oxidation (M)
					3	OJUUJOJJJOOTLNQSSDELQLSMGNAMFVK	OJUUJOJJJOO	TLNQSSDELQLSMGNAMFVK	1.373	0.02119	0.8065	0.9767	836000000	(28) __Oxidation (M)
					4	OJUUJOJJJOOTLNQSSDELQLSMGNAMFVK	OJUUJOJJJOO	TLNQSSDELQLSMGNAMFVK	1.028	0.01524	0.8253	0.9812	1560000000	(28) __Oxidation (M)
					3	OJUUJOJJJOOTLNQSSDELQLSMGNAMFVK	OJUUJOJJJOO	TLNQSSDELQLSMGNAMFVK	0.9539	0.01003	0.8781	0.9812	750000000	(24) __Oxidation (M); (28) __Oxidation (M)
					4	OJUUJOJJJOOTLNQSSDELQLSMGNAMFVK	OJUUJOJJJOO	TLNQSSDELQLSMGNAMFVK	0.8995	0.004348	0.8712	0.9878	1410000000	(24) __Oxidation (M); (28) __Oxidation (M)
					5	OJUUJOJJJOOTLNQSSDELQLSMGNAMFVK	OJUUJOJJJOO	TLNQSSDELQLSMGNAMFVK	1.097	0.1399	0.6271	0.9387	25000000	(24) __Oxidation (M); (28) __Oxidation (M)
					3	OJUUJOJJJOOTLNQSSDELQLSMGNAMFVK	OJUUJOJJJOO	TLNQSSDELQLSMGNAMFVK	1.708	0.05258	0.6153	0.9522	25200000	(6) __Glyco_Fuc_HexNAc (O)
					4	OJUUJOUJOJJJOOYTGNASALFILPDQDK	OJUUJOUJOJJJOO	YTGNASALFILPDQDK	1.029	0.04628	0.8867	0.9837	1050000000
					3	OJUUJOUJOJJJOOYTGNASALFILPDQDK	OJUUJOUJOJJJOO	YTGNASALFILPDQDK	1.227	0.1344	0.6152	0.9613	360000000	(6) __Glyco_Fuc_HexNAc (O)
					4	OJUUJOUJOJJJOOYTGNASALFILPDQDK	OJUUJOUJOJJJOO	YTGNASALFILPDQDK	1.119	0.01581	0.7532	0.9721	905000000	(6) __Glyco_Fuc_HexNAc (O)
					3	OJUUJOJOJJJOOTLNQSSDELQLSMGNAMFVK	OJUUJOJOJJJOO	TLNQSSDELQLSMGNAMFVK	1.33	0.06756	0.6118	0.939	99200000
					4	OJUUJOJOJJJOOTLNQSSDELQLSMGNAMFVK	OJUUJOJOJJJOO	TLNQSSDELQLSMGNAMFVK	1.063	0.2012	0.5089	0.9776	617000000
					4	OJUUJOJOJJJOOTLNQSSDELQLSMGNAMFVK	OJUUJOJOJJJOO	TLNQSSDELQLSMGNAMFVK	1.126	0.05248	0.5062	0.9567	394000000	(30) __Oxidation (M)
					4	OJUUJOJOJJJOOFNLTETSEAEIHQSFQHLLR	OJUUJOJOJJJOO	FNLTETSEAEIHQSFQHLLR	0.6179	0.3697	0.6527	0.9407	1350000
					4	OJUUJOUJOJJJOOTLNQSSDELQLSMGNAMFVK	OJUUJOUJOJJJOO	TLNQSSDELQLSMGNAMFVK	1.645	0.05006	0.7136	0.9806	1370000000
					5	OJUUJOUJOJJJOOTLNQSSDELQLSMGNAMFVK	OJUUJOUJOJJJOO	TLNQSSDELQLSMGNAMFVK	0.6488	0.1269	0.5129	0.9332	33600000
					5	OJUUJOUJOJJJOOTLNQSSDELQLSMGNAMFVK	OJUUJOUJOJJJOO	TLNQSSDELQLSMGNAMFVK	1.046	0.08511	0.5776	0.946	77200000	(31) __Oxidation (M)
					3	OJUUJOUJOJJJOOTLNQSSDELQLSMGNAMFVK	OJUUJOUJOJJJOO	TLNQSSDELQLSMGNAMFVK	1.268	0.01319	0.8596	0.9458	163000000	(31) __Oxidation (M)
					4	OJUUJOUJOJJJOOTLNQSSDELQLSMGNAMFVK	OJUUJOUJOJJJOO	TLNQSSDELQLSMGNAMFVK	1.183	0.01435	0.7706	0.9847	1390000000	(31) __Oxidation (M)
					3	OJUUJOUJOJJJOOTLNQSSDELQLSMGNAMFVK	OJUUJOUJOJJJOO	TLNQSSDELQLSMGNAMFVK	1.216	0.01685	0.6796	0.9125	140000000	(27) __Oxidation (M)
					5	OJUUJOUJOJJJOOTLNQSSDELQLSMGNAMFVK	OJUUJOUJOJJJOO	TLNQSSDELQLSMGNAMFVK	2.353	0.8271	0.907	0.9266	5990000	(27) __Oxidation (M); (31) __Oxidation (M)
					4	OJUUJOJOJOJJJOOTLNQSSDELQLSMGNAMFVK	OJUUJOJOJOJJJOO	TLNQSSDELQLSMGNAMFVK	1.305	0.1606	0.5241	0.9355	129000000
					4	OJUUJOUJOJJJOOTLNQSSDELQLSMGNAMFVK	OJUUJOUJOJJJOO	TLNQSSDELQLSMGNAMFVK	1.907	0.2861	0.5315	0.941	257000000	(6) __Glyco_Fuc_HexNAc (O)
					4	OJUUJOUJOJJJOOTLNQSSDELQLSMGNAMFVK	OJUUJOUJOJJJOO	TLNQSSDELQLSMGNAMFVK	1.599	0.1284	0.5764	0.9626	333000000	(1) __Glyco_Fuc_HexNAc (O)
					4	OJUUJOUJOJJJOOTLNQSSDELQLSMGNAMFVK	OJUUJOUJOJJJOO	TLNQSSDELQLSMGNAMFVK	1.364	0.0608	0.646	0.9794	221000000	(1) __Glyco_Fuc_HexNAc (O); (27) __Oxidation (M)
					5	OJUUJOUJOJJJOOFNLTETSEAEIHQSFQHLLR	OJUUJOUJOJJJOO	FNLTETSEAEIHQSFQHLLR	1.482	0.0211	0.5342	0.8471	299000000	(6) __Glyco_Fuc_HexNAc (O)
					4	OJUUJOUJOJOJJJOOFNLTETSEAEIHQSFQHLLR	OJUUJOUJOJOJJJOO	FNLTETSEAEIHQSFQHLLR	1.52	0.08715	0.5603	0.9663	479000000
2	P00738|HPT_HUMAN	6134	1.397	1.302	3	OJUJOJJJOONLFLNHSENATAK	OJUJOJJJOO	NLFLNHSENATAK	1.53	0.004615	0.8792	0.9765	433000000
					4	OJUUJOJJJOONLFLNHSENATAK	OJUUJOJJJOO	NLFLNHSENATAK	1.893	0.02482	0.8217	0.9806	560000000
					3	OJUUJOJJJOONLFLNHSENATAK	OJUUJOJJJOO	NLFLNHSENATAK	1.914	0.04682	0.819	0.9772	999000000
					3	OJUJOJJJOOVVLHPNYSQVDIGLIK	OJUJOJJJOO	VVLHPNYSQVDIGLIK	1.273	0.07017	0.8724	0.9849	17200000000
					4	OJUJOJJJOOVVLHPNYSQVDIGLIK	OJUJOJJJOO	VVLHPNYSQVDIGLIK	0.9951	0.002321	0.9	0.9871	10500000000
					4	OJUJOJJJOOVVLHPNYSQVDIGLIK	OJUJOJJJOO	VVLHPNYSQVDIGLIK	1.233	0.1889	0.7502	0.9731	283000000	(1) __Glyco_Fuc_HexNAc (O)
					3	OJUJOJJJOOVVLHPNYSQVDIGLIK	OJUJOJJJOO	VVLHPNYSQVDIGLIK	1.301	0.1142	0.5186	0.9535	214000000	(1) __Glyco_Fuc_HexNAc (O)
					4	OJUJJOJJJOOVVLHPNYSQVDIGLIK	OJUJJOJJJOO	VVLHPNYSQVDIGLIK	1.16	0.03455	0.6972	0.968	244000000
					5	OJUUJOJJJOOVVLHPNYSQVDIGLIK	OJUUJOJJJOO	VVLHPNYSQVDIGLIK	0.816	0.0411	0.8744	0.9808	2220000000
					4	OJUJOJOJJJOOVVLHPNYSQVDIGLIK	OJUJOJOJJJOO	VVLHPNYSQVDIGLIK	1.241	0.009923	0.916	0.9879	8230000000
					3	OJUJOJOJJJOOVVLHPNYSQVDIGLIK	OJUJOJOJJJOO	VVLHPNYSQVDIGLIK	1.248	0.001222	0.8341	0.9827	5930000000
					5	OJUJOJOJJJOOVVLHPNYSQVDIGLIK	OJUJOJOJJJOO	VVLHPNYSQVDIGLIK	0.8968	0.06149	0.6778	0.959	140000000
					3	OJUUJOJJJOOVVLHPNYSQVDIGLIK	OJUUJOJJJOO	VVLHPNYSQVDIGLIK	1.288	0.1324	0.5346	0.9778	1300000000	(6) __Glyco_Fuc_HexNAc (O)
					4	OJUUJOJJJOOVVLHPNYSQVDIGLIK	OJUUJOJJJOO	VVLHPNYSQVDIGLIK	1.263	0.08048	0.8287	0.9786	1460000000	(6) __Glyco_Fuc_HexNAc (O)
					4	OJUJOJOJJJOOVVLHPNYSQVDIGLIK	OJUJOJOJJJOO	VVLHPNYSQVDIGLIK	1.963	0.05375	0.84	0.9768	569000000	(1) __Glyco_Fuc_HexNAc (O)
					3	OJUJOJOJJJOOVVLHPNYSQVDIGLIK	OJUJOJOJJJOO	VVLHPNYSQVDIGLIK	1.919	0.01187	0.672	0.9531	241000000	(1) __Glyco_Fuc_HexNAc (O)
					3	OJUUJOJOJJJOOVVLHPNYSQVDIGLIK	OJUUJOJOJJJOO	VVLHPNYSQVDIGLIK	1.36	0.00326	0.8855	0.9841	9590000000
					4	OJUUJOJOJJJOOVVLHPNYSQVDIGLIK	OJUUJOJOJJJOO	VVLHPNYSQVDIGLIK	1.237	0.005388	0.9125	0.9847	23000000000
					5	OJUUJOJOJJJOOVVLHPNYSQVDIGLIK	OJUUJOJOJJJOO	VVLHPNYSQVDIGLIK	1.598	0.02787	0.7592	0.9824	802000000
					4	OJUUJOJOJJJOOVVLHPNYSQVDIGLIK	OJUUJOJOJJJOO	VVLHPNYSQVDIGLIK	2.1	0.1399	0.6196	0.9837	1310000000	(1) __Glyco_Fuc_HexNAc (O)
					4	OJUJOJJJOOMVSHHNLTTGATLINEQWLLTTAK	OJUJOJJJOO	MVSHHNLTTGATLINEQWLLTTAK	1.174	0.008951	0.9113	0.9887	7640000000
					3	OJUJOJJJOOMVSHHNLTTGATLINEQWLLTTAK	OJUJOJJJOO	MVSHHNLTTGATLINEQWLLTTAK	1.345	0.07617	0.8775	0.9736	639000000
					5	OJUJOJJJOOMVSHHNLTTGATLINEQWLLTTAK	OJUJOJJJOO	MVSHHNLTTGATLINEQWLLTTAK	1.226	0.06414	0.7793	0.977	475000000
					4	OJUJOJJJOOMVSHHNLTTGATLINEQWLLTTAK	OJUJOJJJOO	MVSHHNLTTGATLINEQWLLTTAK	1.233	0.00123	0.7514	0.988	8160000000	(11) __Oxidation (M)
					5	OJUUJOUJOJJJOOVVLHPNYSQVDIGLIK	OJUUJOUJOJJJOO	VVLHPNYSQVDIGLIK	1.138	0.1197	0.691	0.9857	2410000000
					4	OJUUJOUJOJJJOOVVLHPNYSQVDIGLIK	OJUUJOUJOJJJOO	VVLHPNYSQVDIGLIK	1.329	0.01598	0.8895	0.9866	38100000000
					3	OJUUJOJOJOJJJOOVVLHPNYSQVDIGLIK	OJUUJOJOJOJJJOO	VVLHPNYSQVDIGLIK	2.148	0.007088	0.8891	0.9694	790000000
					4	OJUUJOJOJOJJJOOVVLHPNYSQVDIGLIK	OJUUJOJOJOJJJOO	VVLHPNYSQVDIGLIK	1.299	0.1687	0.6715	0.9798	1850000000
					5	OJUUJOJOJOJJJOOVVLHPNYSQVDIGLIK	OJUUJOJOJOJJJOO	VVLHPNYSQVDIGLIK	1.195	0.2346	0.5676	0.9667	110000000
					4	OJUUJOUJOJJJOOVVLHPNYSQVDIGLIK	OJUUJOUJOJJJOO	VVLHPNYSQVDIGLIK	1.779	0.1313	0.7811	0.9838	7400000000	(1) __Glyco_Fuc_HexNAc (O)
					3	OJUUJOUJOJJJOOVVLHPNYSQVDIGLIK	OJUUJOUJOJJJOO	VVLHPNYSQVDIGLIK	2.207	0.01768	0.8989	0.979	2770000000	(1) __Glyco_Fuc_HexNAc (O)
					5	OJUUJOUJOJJJOOVVLHPNYSQVDIGLIK	OJUUJOUJOJJJOO	VVLHPNYSQVDIGLIK	2.05	0.1117	0.5694	0.9723	318000000	(1) __Glyco_Fuc_HexNAc (O)
					3	OJUUJOUJOJJJOOVVLHPNYSQVDIGLIK	OJUUJOUJOJJJOO	VVLHPNYSQVDIGLIK	1.75	0.02269	0.8988	0.9801	3150000000	(6) __Glyco_Fuc_HexNAc (O)
					4	OJUUJOJJJOOMVSHHNLTTGATLINEQWLLTTAK	OJUUJOJJJOO	MVSHHNLTTGATLINEQWLLTTAK	0.9659	0.1019	0.6882	0.9892	17100000000
					5	OJUUJOJJJOOMVSHHNLTTGATLINEQWLLTTAK	OJUUJOJJJOO	MVSHHNLTTGATLINEQWLLTTAK	1.748	0.1078	0.9021	0.9873	5250000000
					4	OJUUJOJJJOOMVSHHNLTTGATLINEQWLLTTAK	OJUUJOJJJOO	MVSHHNLTTGATLINEQWLLTTAK	1.469	0.03354	0.8116	0.9873	22700000000	(12) __Oxidation (M)
					3	OJUUJOJJJOOMVSHHNLTTGATLINEQWLLTTAK	OJUUJOJJJOO	MVSHHNLTTGATLINEQWLLTTAK	1.659	0.007569	0.8204	0.9723	1800000000	(12) __Oxidation (M)
					5	OJUUJOJJJOOMVSHHNLTTGATLINEQWLLTTAK	OJUUJOJJJOO	MVSHHNLTTGATLINEQWLLTTAK	1.4	0.1746	0.9082	0.9869	3820000000	(12) __Oxidation (M)
					4	OJUJOJOJJJOOMVSHHNLTTGATLINEQWLLTTAK	OJUJOJOJJJOO	MVSHHNLTTGATLINEQWLLTTAK	1.161	0.2111	0.5221	0.972	216000000	(13) __Oxidation (M)
					4	OJUUJOUJOJOJJJOOVVLHPNYSQVDIGLIK	OJUUJOUJOJOJJJOO	VVLHPNYSQVDIGLIK	1.61	0.02504	0.8324	0.9825	4770000000
					5	OJUUJOUJOJOJJJOOVVLHPNYSQVDIGLIK	OJUUJOUJOJOJJJOO	VVLHPNYSQVDIGLIK	1.49	0.1184	0.6629	0.9754	590000000
					4	OJUUJOJJJOOMVSHHNLTTGATLINEQWLLTTAK	OJUUJOJJJOO	MVSHHNLTTGATLINEQWLLTTAK	2.754	0.03909	0.5632	0.9805	482000000	(6) __Glyco_Fuc_HexNAc (O)
					5	OJUUJOJOJJJOOMVSHHNLTTGATLINEQWLLTTAK	OJUUJOJOJJJOO	MVSHHNLTTGATLINEQWLLTTAK	1.738	0.03903	0.7205	0.9772	399000000
					4	OJUUJOJOJJJOOMVSHHNLTTGATLINEQWLLTTAK	OJUUJOJOJJJOO	MVSHHNLTTGATLINEQWLLTTAK	1.399	0.04509	0.8733	0.9841	1990000000
					4	OJUUJOJOJJJOOMVSHHNLTTGATLINEQWLLTTAK	OJUUJOJOJJJOO	MVSHHNLTTGATLINEQWLLTTAK	1.395	0.07715	0.6509	0.9592	638000000	(14) __Oxidation (M)
					5	OJUUJOJOJJJOOMVSHHNLTTGATLINEQWLLTTAK	OJUUJOJOJJJOO	MVSHHNLTTGATLINEQWLLTTAK	1.279	0.09625	0.5555	0.9373	151000000	(14) __Oxidation (M)
					4	OJUUJOJOJJJOOMVSHHNLTTGATLINEQWLLTTAK	OJUUJOJOJJJOO	MVSHHNLTTGATLINEQWLLTTAK	1.711	0.03708	0.5085	0.9462	109000000	(6) __Glyco_Fuc_HexNAc (O)
					5	OJUUJOUJOJJJOOMVSHHNLTTGATLINEQWLLTTAK	OJUUJOUJOJJJOO	MVSHHNLTTGATLINEQWLLTTAK	1.927	0.02043	0.7064	0.9766	1170000000
					4	OJUUJOUJOJJJOOMVSHHNLTTGATLINEQWLLTTAK	OJUUJOUJOJJJOO	MVSHHNLTTGATLINEQWLLTTAK	1.799	0.02832	0.777	0.9843	2410000000
					5	OJUUJOUJOJJJOOMVSHHNLTTGATLINEQWLLTTAK	OJUUJOUJOJJJOO	MVSHHNLTTGATLINEQWLLTTAK	1.288	0.08433	0.764	0.9787	992000000	(15) __Oxidation (M)
					4	OJUUJOUJOJJJOOMVSHHNLTTGATLINEQWLLTTAK	OJUUJOUJOJJJOO	MVSHHNLTTGATLINEQWLLTTAK	1.899	0.08087	0.7564	0.9839	2180000000	(15) __Oxidation (M)
3	P01009|A1AT_HUMAN	3183	1.433	1.23	3	OJUJOJJJOOYLGNATAIFFLPDEGK	OJUJOJJJOO	YLGNATAIFFLPDEGK	1.181	0.01295	0.9049	0.9879	6100000000
					2	OJUJOJJJOOYLGNATAIFFLPDEGK	OJUJOJJJOO	YLGNATAIFFLPDEGK	1.209	0.06364	0.899	0.9293	109000000
					4	OJUJOJJJOOYLGNATAIFFLPDEGK	OJUJOJJJOO	YLGNATAIFFLPDEGK	1.607	0.0356	0.6027	0.9398	46200000	(1) __Glyco_Fuc_HexNAc (O)
					3	OJUUJOJJJOOYLGNATAIFFLPDEGK	OJUUJOJJJOO	YLGNATAIFFLPDEGK	1.16	0.01299	0.9069	0.9874	61900000000
					4	OJUUJOJJJOOYLGNATAIFFLPDEGK	OJUUJOJJJOO	YLGNATAIFFLPDEGK	1.072	0.02058	0.9211	0.9874	25600000000
					3	OJUJJOJJJOOYLGNATAIFFLPDEGK	OJUJJOJJJOO	YLGNATAIFFLPDEGK	1.175	0.06686	0.5571	0.8894	1880000000	(6) __Glyco_Fuc_HexNAc (O)
					3	OJUJJOJJJOOYLGNATAIFFLPDEGK	OJUJJOJJJOO	YLGNATAIFFLPDEGK	1.307	0.02428	0.5638	0.8909	3100000000	(1) __Glyco_Fuc_HexNAc (O)
					4	OJUUJOJJJOOYLGNATAIFFLPDEGK	OJUUJOJJJOO	YLGNATAIFFLPDEGK	1.433	0.01584	0.8901	0.9829	883000000	(1) __Glyco_Fuc_HexNAc (O)
					3	OJUUJOJOJJJOOYLGNATAIFFLPDEGK	OJUUJOJOJJJOO	YLGNATAIFFLPDEGK	1.551	0.01054	0.7252	0.9572	223000000
					4	OJUUJOUJOJJJOOYLGNATAIFFLPDEGK	OJUUJOUJOJJJOO	YLGNATAIFFLPDEGK	1.579	0.01413	0.8698	0.9813	399000000
					3	OJUUJOUJOJJJOOYLGNATAIFFLPDEGK	OJUUJOUJOJJJOO	YLGNATAIFFLPDEGK	1.078	0.2004	0.5471	0.9507	117000000
					4	OJUUJOUJOJJJOOYLGNATAIFFLPDEGK	OJUUJOUJOJJJOO	YLGNATAIFFLPDEGK	2.202	0.0262	0.7049	0.9813	275000000	(1) __Glyco_Fuc_HexNAc (O)
4	P04114|APOB_HUMAN	2833	1.246	1.255	3	OJUJOJJJOOYDFNSSMLYSTAK	OJUJOJJJOO	YDFNSSMLYSTAK	1.023	0.01734	0.6171	0.9393	457000000
					3	OJUJOJJJOOYDFNSSMLYSTAK	OJUJOJJJOO	YDFNSSMLYSTAK	1.083	0.02077	0.8541	0.9846	1510000000	(17) __Oxidation (M)
					4	OJUJOJJJOOFVEGSHNSTVSLTTK	OJUJOJJJOO	FVEGSHNSTVSLTTK	0.9801	0.04052	0.879	0.9837	543000000
					3	OJUJOJJJOOFVEGSHNSTVSLTTK	OJUJOJJJOO	FVEGSHNSTVSLTTK	1.255	0.001623	0.8939	0.9859	1280000000
					3	OJUJOJJJOOFNSSYLQGTNQITGR	OJUJOJJJOO	FNSSYLQGTNQITGR	1.253	0.01269	0.6765	0.9775	1910000000
					4	OJUJOJJJOOFNSSYLQGTNQITGR	OJUJOJJJOO	FNSSYLQGTNQITGR	1.26	0.02984	0.9081	0.984	801000000
					3	OJUJOJJJOOFVEGSHNSTVSLTTK	OJUJOJJJOO	FVEGSHNSTVSLTTK	1.893	0.07183	0.5613	0.8796	14200000	(5) __Glyco_Fuc_HexNAc (O)
					4	OJUJOJJJOOVNQNLVYESGSLNFSK	OJUJOJJJOO	VNQNLVYESGSLNFSK	0.7894	0.107	0.867	0.979	79600000
					3	OJUJOJJJOOVNQNLVYESGSLNFSK	OJUJOJJJOO	VNQNLVYESGSLNFSK	0.9923	0.02175	0.7014	0.9613	766000000
					4	OJUUJOJJJOOYDFNSSMLYSTAK	OJUUJOJJJOO	YDFNSSMLYSTAK	1.247	0.03225	0.556	0.9574	110000000	(18) __Oxidation (M)
					3	OJUUJOJJJOOFVEGSHNSTVSLTTK	OJUUJOJJJOO	FVEGSHNSTVSLTTK	1.366	0.02331	0.7008	0.9522	511000000
					3	OJUUJOJOJJJOOYDFNSSMLYSTAK	OJUUJOJOJJJOO	YDFNSSMLYSTAK	1.062	0.009504	0.6207	0.9477	69200000
					4	OJUUJOJJJOOFEVDSPVYNATWSASLK	OJUUJOJJJOO	FEVDSPVYNATWSASLK	1.456	0.006945	0.8103	0.9812	469000000
					4	OJUJOJJJOOQVLFLDTVYGNCSTHFTVK	OJUJOJJJOO	QVLFLDTVYGNCSTHFTVK	0.8954	0.07241	0.5733	0.9661	143000000
					3	OJUUJOJOJJJOOFVEGSHNSTVSLTTK	OJUUJOJOJJJOO	FVEGSHNSTVSLTTK	0.9966	0.0308	0.7132	0.9543	339000000	(13) __Glyco_Fuc_HexNAc (O)
					4	OJUUJOJJJOOQVLFLDTVYGNCSTHFTVK	OJUUJOJJJOO	QVLFLDTVYGNCSTHFTVK	1.034	0.1862	0.7674	0.9826	2340000000
					4	OJUUJOJOJJOJOOVNQNLVYESGSLNFSK	OJUUJOJOJJOJOO	VNQNLVYESGSLNFSK	0.8718	0.2199	0.6936	0.9606	264000000
					4	OJUUJOUJOJJJOOFVEGSHNSTVSLTTK	OJUUJOUJOJJJOO	FVEGSHNSTVSLTTK	1.028	0.04789	0.8867	0.9837	1050000000	(14) __Glyco_Fuc_HexNAc (O)
					3	OJUUJOUJOJJJOOFVEGSHNSTVSLTTK	OJUUJOUJOJJJOO	FVEGSHNSTVSLTTK	1.479	0.0617	0.6923	0.9652	582000000	(6) __Glyco_Fuc_HexNAc (O); (14) __Glyco_Fuc_HexNAc (O)
					4	OJUUJOUJOJJJOOFVEGSHNSTVSLTTK	OJUUJOUJOJJJOO	FVEGSHNSTVSLTTK	1.387	0.00239	0.8116	0.9747	1370000000	(6) __Glyco_Fuc_HexNAc (O); (14) __Glyco_Fuc_HexNAc (O)
					3	OJUUJOJJJOOELCTISHIFIPAMGNITYDFSFK	OJUUJOJJJOO	ELCTISHIFIPAMGNITYDFSFK	1.367	0.1881	0.5497	0.9324	227000000
					3	OJUUJOUJOJJJOOFEVDSPVYNATWSASLK	OJUUJOUJOJJJOO	FEVDSPVYNATWSASLK	2.02	0.01429	0.6921	0.9483	105000000	(6) __Glyco_Fuc_HexNAc (O)
					3	OJUUJOUJOJJJOOQVLFLDTVYGNCSTHFTVK	OJUUJOUJOJJJOO	QVLFLDTVYGNCSTHFTVK	1.359	0.03811	0.6289	0.913	114000000
					4	OJUUJOUJOJJJOOQVLFLDTVYGNCSTHFTVK	OJUUJOUJOJJJOO	QVLFLDTVYGNCSTHFTVK	1.23	0.6298	0.7343	0.9855	1320000000
					4	OJUUJOUJOJJJOOQVLFLDTVYGNCSTHFTVK	OJUUJOUJOJJJOO	QVLFLDTVYGNCSTHFTVK	1.378	0.06647	0.6453	0.9793	217000000	(6) __Glyco_Fuc_HexNAc (O)
5	P02749|APOH_HUMAN	2749	1.06	1.229	3	OJUJOJJJOOLGNWSAMPSCK	OJUJOJJJOO	LGNWSAMPSCK	0.8025	0.01768	0.5465	0.9037	374000000
					3	OJUJOJJJOOLGNWSAMPSCK	OJUJOJJJOO	LGNWSAMPSCK	0.9275	0.002289	0.6121	0.9772	353000000	(17) __Oxidation (M)
					4	OJUJOJJJOOLGNWSAMPSCK	OJUJOJJJOO	LGNWSAMPSCK	0.6617	0.05975	0.5871	0.9506	20400000	(17) __Oxidation (M)
					4	OJUJOJJJOOVYKPSAGNNSLYR	OJUJOJJJOO	VYKPSAGNNSLYR	0.9394	0.004076	0.9209	0.9862	900000000
					3	OJUJOJJJOOVYKPSAGNNSLYR	OJUJOJJJOO	VYKPSAGNNSLYR	1.05	0.006638	0.9031	0.9833	3330000000
					2	OJUUJOJJJOOLGNWSAMPSCK	OJUUJOJJJOO	LGNWSAMPSCK	1.074	0.06254	0.6864	0.9022	33300000
					3	OJUUJOJJJOOLGNWSAMPSCK	OJUUJOJJJOO	LGNWSAMPSCK	1.25	0.02008	0.8525	0.983	2070000000
					4	OJUUJOJJJOOLGNWSAMPSCK	OJUUJOJJJOO	LGNWSAMPSCK	0.9267	0.05453	0.7433	0.9858	310000000
					3	OJUJOJJJOOLGNWSAMPSCK	OJUJOJJJOO	LGNWSAMPSCK	0.9841	0.05823	0.8565	0.9845	1430000000	(9) __Glyco_Fuc_HexNAc (O); (10) __Glyco_Fuc_HexNAc (O)
					4	OJUUJOJJJOOLGNWSAMPSCK	OJUUJOJJJOO	LGNWSAMPSCK	0.8798	0.02904	0.7243	0.9809	212000000	(18) __Oxidation (M)
					3	OJUJOJJJOOVYKPSAGNNSLYR	OJUJOJJJOO	VYKPSAGNNSLYR	1.488	0.05024	0.6146	0.9792	952000000	(1) __Glyco_Fuc_HexNAc (O)
					4	OJUJOJJJOOVYKPSAGNNSLYR	OJUJOJJJOO	VYKPSAGNNSLYR	1.06	0.007107	0.8538	0.9826	422000000	(5) __Glyco_Fuc_HexNAc (O)
					4	OJUUJOJJJOOVYKPSAGNNSLYR	OJUUJOJJJOO	VYKPSAGNNSLYR	0.9366	0.003725	0.9122	0.985	17100000000
					4	OJUUJOJJJOOLGNWSAMPSCK	OJUUJOJJJOO	LGNWSAMPSCK	1.253	0.03157	0.5549	0.9575	110000000	(10) __Glyco_Fuc_HexNAc (O); (11) __Glyco_Fuc_HexNAc (O)
					3	OJUUJOJJJOOVYKPSAGNNSLYR	OJUUJOJJJOO	VYKPSAGNNSLYR	1.112	0.001483	0.8748	0.9822	8650000000	(6) __Glyco_Fuc_HexNAc (O)
					3	OJUUJOJJJOOVYKPSAGNNSLYR	OJUUJOJJJOO	VYKPSAGNNSLYR	0.7254	0.07172	0.7017	0.9595	461000	(10) __Glyco_Fuc_HexNAc (O)
					3	OJUJOJOJJJOOVYKPSAGNNSLYR	OJUJOJOJJJOO	VYKPSAGNNSLYR	1.418	0.08164	0.7004	0.9085	35500000	(5) __Glyco_Fuc_HexNAc (O)
					4	OJUUJOJOJJJOOVYKPSAGNNSLYR	OJUUJOJOJJJOO	VYKPSAGNNSLYR	0.8714	0.04445	0.7409	0.9809	781000000
					3	OJUUJOJOJJJOOVYKPSAGNNSLYR	OJUUJOJOJJJOO	VYKPSAGNNSLYR	1.11	0.01924	0.8397	0.9778	790000000
					4	OJUUJOJOJJJOOVYKPSAGNNSLYR	OJUUJOJOJJJOO	VYKPSAGNNSLYR	1.424	0.09601	0.6467	0.974	425000000	(8) __Glyco_Fuc_HexNAc (O)
					4	OJUUJOUJOJJJOOVYKPSAGNNSLYR	OJUUJOUJOJJJOO	VYKPSAGNNSLYR	0.9814	0.03788	0.76	0.9811	2770000000
					4	OJUUJOJOJJJOOVYKPSAGNNSLYR	OJUUJOJOJJJOO	VYKPSAGNNSLYR	1.102	0.08919	0.5192	0.9269	165000000	(12) __Glyco_Fuc_HexNAc (O); (13) __Glyco_Fuc_HexNAc (O)
					3	OJUUJOUJOJJJOOVYKPSAGNNSLYR	OJUUJOUJOJJJOO	VYKPSAGNNSLYR	1.13	0.01504	0.7934	0.9612	1390000000	(6) __Glyco_Fuc_HexNAc (O)
					5	OJUUJOUJOJJJOOVYKPSAGNNSLYR	OJUUJOUJOJJJOO	VYKPSAGNNSLYR	0.9682	0.1497	0.527	0.8899	21000000	(6) __Glyco_Fuc_HexNAc (O)
					4	OJUUJOUJOJJJOOVYKPSAGNNSLYR	OJUUJOUJOJJJOO	VYKPSAGNNSLYR	1.29	0.01485	0.8933	0.9845	2790000000	(6) __Glyco_Fuc_HexNAc (O)
					4	OJUUJOJOJJOJOOVYKPSAGNNSLYR	OJUUJOJOJJOJOO	VYKPSAGNNSLYR	1.271	0.004931	0.8737	0.9806	1190000000	(8) __Glyco_Fuc_HexNAc (O); (14) __Glyco_Fuc_HexNAc (O)
6	P00450|CERU_HUMAN	2701	1.062	1.284	4	OJUJOJJJOOEHEGAIYPDNTTDFQR	OJUJOJJJOO	EHEGAIYPDNTTDFQR	0.7332	0.01813	0.7153	0.9797	502000000
					3	OJUJOJJJOOEHEGAIYPDNTTDFQR	OJUJOJJJOO	EHEGAIYPDNTTDFQR	1.14	0.003081	0.891	0.9828	1270000000
					3	OJUJOJJJOOELHHLQEQNVSNAFLDK	OJUJOJJJOO	ELHHLQEQNVSNAFLDK	1.056	0.04483	0.5555	0.845	70200000
					3	OJUJOJJJOOEHEGAIYPDNTTDFQR	OJUJOJJJOO	EHEGAIYPDNTTDFQR	1.441	0.02219	0.899	0.9795	605000000	(5) __Glyco_Fuc_HexNAc (O)
					4	OJUJOJJJOOENLTAPGSDSAVFFEQGTTR	OJUJOJJJOO	ENLTAPGSDSAVFFEQGTTR	1.054	0.01181	0.8237	0.9787	973000000
					3	OJUJOJJJOOENLTAPGSDSAVFFEQGTTR	OJUJOJJJOO	ENLTAPGSDSAVFFEQGTTR	0.9717	0.003059	0.8493	0.9797	1110000000
					4	OJUJOJJJOOELHHLQEQNVSNAFLDK	OJUJOJJJOO	ELHHLQEQNVSNAFLDK	1.123	0.03309	0.5358	0.9733	407000000	(5) __Glyco_Fuc_HexNAc (O)
					3	OJUUJOJJJOOEHEGAIYPDNTTDFQR	OJUUJOJJJOO	EHEGAIYPDNTTDFQR	1.129	0.0226	0.8801	0.9824	6510000000
					4	OJUUJOJJJOOEHEGAIYPDNTTDFQR	OJUUJOJJJOO	EHEGAIYPDNTTDFQR	1.079	0.005859	0.9038	0.9862	6460000000
					5	OJUUJOJJJOOELHHLQEQNVSNAFLDK	OJUUJOJJJOO	ELHHLQEQNVSNAFLDK	0.7909	0.05969	0.6318	0.966	147000000
					3	OJUUJOJJJOOELHHLQEQNVSNAFLDK	OJUUJOJJJOO	ELHHLQEQNVSNAFLDK	0.7285	0.01263	0.7916	0.9658	636000000
					4	OJUUJOJJJOOEHEGAIYPDNTTDFQR	OJUUJOJJJOO	EHEGAIYPDNTTDFQR	0.9941	0.002031	0.7244	0.9704	2700000000	(6) __Glyco_Fuc_HexNAc (O)
					3	OJUUJOJJJOOENLTAPGSDSAVFFEQGTTR	OJUUJOJJJOO	ENLTAPGSDSAVFFEQGTTR	1.171	0.002321	0.8961	0.9828	8160000000
					5	OJUUJOJJJOOENLTAPGSDSAVFFEQGTTR	OJUUJOJJJOO	ENLTAPGSDSAVFFEQGTTR	0.8194	0.06902	0.7575	0.9716	151000000
					4	OJUUJOJJJOOENLTAPGSDSAVFFEQGTTR	OJUUJOJJJOO	ENLTAPGSDSAVFFEQGTTR	0.5898	0.2224	0.7534	0.9852	1390000000
					4	OJUJJOJJJOOENLTAPGSDSAVFFEQGTTR	OJUJJOJJJOO	ENLTAPGSDSAVFFEQGTTR	1.062	0.105	0.6227	0.9282	1000000000	(1) __Glyco_Fuc_HexNAc (O)
					4	OJUUJOJJJOOELHHLQEQNVSNAFLDK	OJUUJOJJJOO	ELHHLQEQNVSNAFLDK	1.079	0.03884	0.8233	0.9829	3100000000	(6) __Glyco_Fuc_HexNAc (O)
					4	OJUUJOJJJOOELHHLQEQNVSNAFLDK	OJUUJOJJJOO	ELHHLQEQNVSNAFLDK	1.212	0.01405	0.8492	0.9835	2570000000	(10) __Glyco_Fuc_HexNAc (O)
					3	OJUJOJOJJJOOELHHLQEQNVSNAFLDK	OJUJOJOJJJOO	ELHHLQEQNVSNAFLDK	1.835	0.04523	0.6089	0.9865	2120000000	(7) __Glyco_Fuc_HexNAc (O)
					4	OJUUJOUJOJJJOOEHEGAIYPDNTTDFQR	OJUUJOUJOJJJOO	EHEGAIYPDNTTDFQR	0.8296	0.1623	0.6257	0.9564	504000000
					4	OJUUJOUJOJJJOOELHHLQEQNVSNAFLDK	OJUUJOUJOJJJOO	ELHHLQEQNVSNAFLDK	0.8866	0.1133	0.6099	0.9841	1340000000
					4	OJUUJOUJOJJJOOEHEGAIYPDNTTDFQR	OJUUJOUJOJJJOO	EHEGAIYPDNTTDFQR	1.301	0.03553	0.7601	0.979	1530000000	(6) __Glyco_Fuc_HexNAc (O)
					3	OJUUJOJOJJOJOOENLTAPGSDSAVFFEQGTTR	OJUUJOJOJJOJOO	ENLTAPGSDSAVFFEQGTTR	1.585	0.009422	0.7973	0.9337	125000000
					4	OJUUJOUJOJJJOOENLTAPGSDSAVFFEQGTTR	OJUUJOUJOJJJOO	ENLTAPGSDSAVFFEQGTTR	1.011	0.3925	0.5022	0.9813	391000000
					4	OJUUJOUJOJJJOOELHHLQEQNVSNAFLDK	OJUUJOUJOJJJOO	ELHHLQEQNVSNAFLDK	1.452	0.09026	0.6133	0.9777	1570000000	(6) __Glyco_Fuc_HexNAc (O)
					5	OJUUJOUJOJJJOOELHHLQEQNVSNAFLDK	OJUUJOUJOJJJOO	ELHHLQEQNVSNAFLDK	0.9445	0.1109	0.5493	0.9739	283000000	(6) __Glyco_Fuc_HexNAc (O)
					5	OJUUJOUJOJJJOOELHHLQEQNVSNAFLDK	OJUUJOUJOJJJOO	ELHHLQEQNVSNAFLDK	1.09	0.5167	0.9524	0.8716	33400000	(9) __Glyco_Fuc_HexNAc (O)
7	P10909|CLUS_HUMAN	2107	1.109	1.374	4	OJUJOJJJOOLANLTQGEDQYYLR	OJUJOJJJOO	LANLTQGEDQYYLR	0.7879	0.01719	0.7182	0.9696	78100000
					3	OJUJOJJJOOLANLTQGEDQYYLR	OJUJOJJJOO	LANLTQGEDQYYLR	1.021	0.02248	0.5838	0.9546	388000000
					5	OJUUJOJJJOOLANLTQGEDQYYLR	OJUUJOJJJOO	LANLTQGEDQYYLR	1.248	0.02719	0.6247	0.9536	11900000
					3	OJUJJOJJJOOLANLTQGEDQYYLR	OJUJJOJJJOO	LANLTQGEDQYYLR	0.6715	0.01115	0.5403	0.8615	802000000	(1) __Glyco_Fuc_HexNAc (O)
					3	OJUUJOJJJOOLANLTQGEDQYYLR	OJUUJOJJJOO	LANLTQGEDQYYLR	1.35	0.0413	0.5343	0.9459	315000000	(10) __Glyco_Fuc_HexNAc (O)
					4	OJUUJOJJJOOLANLTQGEDQYYLR	OJUUJOJJJOO	LANLTQGEDQYYLR	0.7935	0.3038	0.5801	0.9455	146000	(10) __Glyco_Fuc_HexNAc (O)
					3	OJUUJOJJJOOLANLTQGEDQYYLR	OJUUJOJJJOO	LANLTQGEDQYYLR	1.866	0.004159	0.7744	0.9666	332000000	(6) __Glyco_Fuc_HexNAc (O)
					4	OJUUJOJJJOOLANLTQGEDQYYLR	OJUUJOJJJOO	LANLTQGEDQYYLR	1.106	0.03549	0.678	0.9509	260000000	(1) __Glyco_Fuc_HexNAc (O)
					3	OJUUJOUJOJJJOOLANLTQGEDQYYLR	OJUUJOUJOJJJOO	LANLTQGEDQYYLR	0.867	0.1872	0.6434	0.976	760000000
					4	OJUUJOUJOJJJOOLANLTQGEDQYYLR	OJUUJOUJOJJJOO	LANLTQGEDQYYLR	0.8704	0.1382	0.7465	0.9823	1510000000
					4	OJUUJOUJOJJJOOLANLTQGEDQYYLR	OJUUJOUJOJJJOO	LANLTQGEDQYYLR	1.295	0.01507	0.6525	0.9787	1320000000	(6) __Glyco_Fuc_HexNAc (O)
					3	OJUUJOUJOJJJOOLANLTQGEDQYYLR	OJUUJOUJOJJJOO	LANLTQGEDQYYLR	1.68	0.05799	0.7272	0.9745	710000000	(6) __Glyco_Fuc_HexNAc (O)
					4	OJUUJOJJJOOELPGVCNETMMALWEECKPCLK	OJUUJOJJJOO	ELPGVCNETMMALWEECKPCLK	0.8957	0.04558	0.7805	0.9863	610000000
					3	OJUUJOJJJOOELPGVCNETMMALWEECKPCLK	OJUUJOJJJOO	ELPGVCNETMMALWEECKPCLK	1.752	0.007837	0.7825	0.9344	120000000
					4	OJUUJOUJOJJJOOELPGVCNETMMALWEECKPCLK	OJUUJOUJOJJJOO	ELPGVCNETMMALWEECKPCLK	1.112	0.007008	0.7808	0.9778	840000000
					4	OJUUJOUJOJJJOOELPGVCNETMMALWEECKPCLK	OJUUJOUJOJJJOO	ELPGVCNETMMALWEECKPCLK	0.8913	0.04205	0.6629	0.958	333000000	(25) __Oxidation (M)
					5	OJUUJOUJOJJJOOELPGVCNETMMALWEECKPCLK	OJUUJOUJOJJJOO	ELPGVCNETMMALWEECKPCLK	1.336	0.01462	0.787	0.9751	234000000	(6) __Glyco_Fuc_HexNAc (O)
					4	OJUUJOUJOJJJOOELPGVCNETMMALWEECKPCLK	OJUUJOUJOJJJOO	ELPGVCNETMMALWEECKPCLK	1.846	0.01913	0.858	0.9906	1010000000	(6) __Glyco_Fuc_HexNAc (O)
8	P04004|VTNC_HUMAN	1890	1.305	1.298	4	OJUUJOJJJOONGSLFAFR	OJUUJOJJJOO	NGSLFAFR	0.8064	0.06288	0.6842	0.9396	57300000
					3	OJUUJOJJJOONGSLFAFR	OJUUJOJJJOO	NGSLFAFR	0.9562	0.01059	0.7567	0.9832	1330000000
					4	OJUUJOJOJJJOONGSLFAFR	OJUUJOJOJJJOO	NGSLFAFR	1.51	0.6805	0.5786	0.9221	5060000	(12) __Glyco_Fuc_HexNAc (O); (13) __Glyco_Fuc_HexNAc (O)
					3	OJUUJOJJJOONNATVHEQVGGPSLTSDLQAQSK	OJUUJOJJJOO	NNATVHEQVGGPSLTSDLQAQSK	1.751	0.1499	0.5726	0.9504	118000000
					4	OJUUJOJJJOONISDGFDGIPDNVDAALALPAHSYSGR	OJUUJOJJJOO	NISDGFDGIPDNVDAALALPAHSYSGR	1.217	0.02401	0.898	0.9831	5170000000
					5	OJUUJOJJJOONISDGFDGIPDNVDAALALPAHSYSGR	OJUUJOJJJOO	NISDGFDGIPDNVDAALALPAHSYSGR	1.286	0.0219	0.8567	0.9813	957000000
					3	OJUUJOJJJOONISDGFDGIPDNVDAALALPAHSYSGR	OJUUJOJJJOO	NISDGFDGIPDNVDAALALPAHSYSGR	1.264	0.01184	0.8791	0.9717	444000000
					3	OJUJJOJJJOONISDGFDGIPDNVDAALALPAHSYSGR	OJUJJOJJJOO	NISDGFDGIPDNVDAALALPAHSYSGR	1.323	0.1292	0.5785	0.9641	216000000	(11) __Glyco_Fuc_HexNAc (O)
					4	OJUUJOJJJOONISDGFDGIPDNVDAALALPAHSYSGR	OJUUJOJJJOO	NISDGFDGIPDNVDAALALPAHSYSGR	1.661	0.02798	0.571	0.9628	261000000	(11) __Glyco_Fuc_HexNAc (O)
					5	OJUUJOJJJOONISDGFDGIPDNVDAALALPAHSYSGR	OJUUJOJJJOO	NISDGFDGIPDNVDAALALPAHSYSGR	1.402	0.1666	0.5622	0.9474	42700000	(6) __Glyco_Fuc_HexNAc (O)
					4	OJUUJOUJOJJJOONISDGFDGIPDNVDAALALPAHSYSGR	OJUUJOUJOJJJOO	NISDGFDGIPDNVDAALALPAHSYSGR	1.744	0.0474	0.5386	0.9806	762000000	(6) __Glyco_Fuc_HexNAc (O)
9	P01871|IGHM_HUMAN	1855	0.6975	1.482	4	OJUUJOJOJJOJOONNSDISSTR	OJUUJOJOJJOJOO	NNSDISSTR	0.7121	0.06205	0.7265	0.9824	339000000
					4	OJUJOJJJOOGLTFQQNASSMCVPDQDTAIR	OJUJOJJJOO	GLTFQQNASSMCVPDQDTAIR	0.9021	0.7792	0.6876	0.9302	7810000
					4	OJUJOJJJOOGLTFQQNASSMCVPDQDTAIR	OJUJOJJJOO	GLTFQQNASSMCVPDQDTAIR	0.9922	0.115	0.5066	0.953	62700000	(21) __Oxidation (M)
					4	OJUJOJJJOOGLTFQQNASSMCVPDQDTAIR	OJUJOJJJOO	GLTFQQNASSMCVPDQDTAIR	0.7508	0.02582	0.8795	0.9867	1950000000	(5) __Glyco_Fuc_HexNAc (O)
					3	OJUJOJJJOOGLTFQQNASSMCVPDQDTAIR	OJUJOJJJOO	GLTFQQNASSMCVPDQDTAIR	0.9758	0.01837	0.8768	0.9813	1770000000	(5) __Glyco_Fuc_HexNAc (O)
					4	OJUJOJJJOOGLTFQQNASSMCVPDQDTAIR	OJUJOJJJOO	GLTFQQNASSMCVPDQDTAIR	0.737	0.05458	0.7725	0.9892	2010000000	(5) __Glyco_Fuc_HexNAc (O); (21) __Oxidation (M)
					4	OJUOJOJJJOOGLTFQQNASSMCVPDQDTAIR	OJUOJOJJJOO	GLTFQQNASSMCVPDQDTAIR	0.3418	0.1485	0.7633	0.8211	5820000	(11) __Glyco_Fuc_HexNAc (O)
					5	OJUOJOJJJOOGLTFQQNASSMCVPDQDTAIR	OJUOJOJJJOO	GLTFQQNASSMCVPDQDTAIR	0.4975	0.07958	0.6787	0.9553	153000000	(4) __Glyco_Fuc_HexNAc (O)
					3	OJUOJOJJJOOGLTFQQNASSMCVPDQDTAIR	OJUOJOJJJOO	GLTFQQNASSMCVPDQDTAIR	0.9627	0.2897	0.6247	0.9662	1210000000	(6) __Glyco_Fuc_HexNAc (O)
					4	OJUOJOJJJOOGLTFQQNASSMCVPDQDTAIR	OJUOJOJJJOO	GLTFQQNASSMCVPDQDTAIR	0.7252	0.003445	0.9229	0.9886	10400000000	(6) __Glyco_Fuc_HexNAc (O)
					4	OJUOJOJJJOOGLTFQQNASSMCVPDQDTAIR	OJUOJOJJJOO	GLTFQQNASSMCVPDQDTAIR	0.6419	0.02131	0.9174	0.9882	9190000000	(6) __Glyco_Fuc_HexNAc (O); (22) __Oxidation (M)
					3	OJUOJOJJJOOGLTFQQNASSMCVPDQDTAIR	OJUOJOJJJOO	GLTFQQNASSMCVPDQDTAIR	0.5096	0.008291	0.7156	0.9709	2060000000	(6) __Glyco_Fuc_HexNAc (O); (22) __Oxidation (M)
					5	OJUOJOJJJOOGLTFQQNASSMCVPDQDTAIR	OJUOJOJJJOO	GLTFQQNASSMCVPDQDTAIR	0.3849	0.04758	0.7208	0.9712	186000000	(4) __Glyco_Fuc_HexNAc (O); (22) __Oxidation (M)
					4	OJUJOJOJJJOOGLTFQQNASSMCVPDQDTAIR	OJUJOJOJJJOO	GLTFQQNASSMCVPDQDTAIR	0.5795	0.6631	0.5754	0.9503	68100000	(23) __Oxidation (M)
					4	OJUUJOJJJOOGLTFQQNASSMCVPDQDTAIR	OJUUJOJJJOO	GLTFQQNASSMCVPDQDTAIR	0.6529	0.01237	0.7889	0.9848	1200000000	(6) __Glyco_Fuc_HexNAc (O)
					4	OJUUJOJJJOOGLTFQQNASSMCVPDQDTAIR	OJUUJOJJJOO	GLTFQQNASSMCVPDQDTAIR	0.5344	0.004367	0.8448	0.9836	1220000000	(6) __Glyco_Fuc_HexNAc (O); (22) __Oxidation (M)
					3	OJUUJOJJJOOGLTFQQNASSMCVPDQDTAIR	OJUUJOJJJOO	GLTFQQNASSMCVPDQDTAIR	0.6975	0.01328	0.8538	0.9612	279000000	(6) __Glyco_Fuc_HexNAc (O); (22) __Oxidation (M)
10	P05155|IC1_HUMAN	1765	1.47	1.294	4	OJUUJOJJJOODTFVNASR	OJUUJOJJJOO	DTFVNASR	1.649	0.08607	0.5464	0.9631	45600000
					3	OJUUJOJJJOODTFVNASR	OJUUJOJJJOO	DTFVNASR	1.805	0.002025	0.8268	0.9743	1200000000
					4	OJUJOJJJOOVLSNNSDANLELINTWVAK	OJUJOJJJOO	VLSNNSDANLELINTWVAK	0.879	0.0606	0.6236	0.9455	97500000	(10) __Glyco_Fuc_HexNAc (O)
					4	OJUUJOUJOJJOJOODTFVNASR	OJUUJOUJOJJOJOO	DTFVNASR	0.997	0.07443	0.8214	0.9797	1840000000	(14) __Glyco_Fuc_HexNAc (O); (15) __Glyco_Fuc_HexNAc (O)
					3	OJUUJOUJOJJOJOODTFVNASR	OJUUJOUJOJJOJOO	DTFVNASR	1.123	0.06773	0.8415	0.9702	2320000000	(14) __Glyco_Fuc_HexNAc (O); (15) __Glyco_Fuc_HexNAc (O)
					3	OJUUJOJJJOOVLSNNSDANLELINTWVAK	OJUUJOJJJOO	VLSNNSDANLELINTWVAK	1.478	0.01692	0.8864	0.9795	2020000000
					5	OJUUJOJJJOOVLSNNSDANLELINTWVAK	OJUUJOJJJOO	VLSNNSDANLELINTWVAK	1.606	0.09304	0.5258	0.9363	18700000
					4	OJUUJOJJJOOVLSNNSDANLELINTWVAK	OJUUJOJJJOO	VLSNNSDANLELINTWVAK	1.319	0.02945	0.6283	0.9818	1440000000
					4	OJUJOJJJOOVLSNNSDANLELINTWVAK	OJUJOJJJOO	VLSNNSDANLELINTWVAK	1.644	0.05532	0.6698	0.9782	132000000	(9) __Glyco_Fuc_HexNAc (O); (10) __Glyco_Fuc_HexNAc (O)
					4	OJUUJOUJOJJOJOODTFVNASR	OJUUJOUJOJJOJOO	DTFVNASR	0.9286	0.0709	0.5744	0.9735	594000000	(1) __Glyco_Fuc_HexNAc (O); (14) __Glyco_Fuc_HexNAc (O); (15) __Glyco_Fuc_HexNAc (O)
					4	OJUUJOJJJOOVLSNNSDANLELINTWVAK	OJUUJOJJJOO	VLSNNSDANLELINTWVAK	1.162	0.05029	0.8419	0.9737	424000000	(6) __Glyco_Fuc_HexNAc (O)
					4	OJUUJOJJJOOVLSNNSDANLELINTWVAK	OJUUJOJJJOO	VLSNNSDANLELINTWVAK	1.524	0.008514	0.8807	0.982	1400000000	(10) __Glyco_Fuc_HexNAc (O)
					4	OJUUJOJJJOOVLSNNSDANLELINTWVAK	OJUUJOJJJOO	VLSNNSDANLELINTWVAK	0.8759	0.051	0.8306	0.9874	1570000000	(11) __Glyco_Fuc_HexNAc (O)
					3	OJUUJOJJJOOVLSNNSDANLELINTWVAK	OJUUJOJJJOO	VLSNNSDANLELINTWVAK	1.094	0.009427	0.8189	0.9748	532000000	(11) __Glyco_Fuc_HexNAc (O)
					4	OJUUJOJJJOOVGQLQLSHNLSLVILVPQNLK	OJUUJOJJJOO	VGQLQLSHNLSLVILVPQNLK	1.507	0.01406	0.7596	0.9723	560000000
					4	OJUUJOUJOJJJOOVLSNNSDANLELINTWVAK	OJUUJOUJOJJJOO	VLSNNSDANLELINTWVAK	1.47	0.06365	0.7074	0.9745	957000000
					3	OJUUJOUJOJJJOOVLSNNSDANLELINTWVAK	OJUUJOUJOJJJOO	VLSNNSDANLELINTWVAK	1.994	0.2653	0.839	0.9544	342000000
					4	OJUUJOUJOJJJOOVLSNNSDANLELINTWVAK	OJUUJOUJOJJJOO	VLSNNSDANLELINTWVAK	1.865	0.02041	0.7116	0.9803	1010000000	(13) __Glyco_Fuc_HexNAc (O)
					4	OJUUJOUJOJJJOOVLSNNSDANLELINTWVAK	OJUUJOUJOJJJOO	VLSNNSDANLELINTWVAK	1.381	0.05724	0.7724	0.9793	591000000	(1) __Glyco_Fuc_HexNAc (O)
11	P02790|HEMO_HUMAN	1687	1.181	1.191	2	OJUJOJJJOOSWPAVGNCSSALR	OJUJOJJJOO	SWPAVGNCSSALR	1.183	0.01655	0.8282	0.9471	183000000
					3	OJUJOJJJOOSWPAVGNCSSALR	OJUJOJJJOO	SWPAVGNCSSALR	1.004	0.05665	0.8538	0.9862	5250000000
					3	OJUUJOJJJOOSWPAVGNCSSALR	OJUUJOJJJOO	SWPAVGNCSSALR	1.068	0.02086	0.8911	0.9887	41700000000
					2	OJUUJOJJJOOSWPAVGNCSSALR	OJUUJOJJJOO	SWPAVGNCSSALR	1.042	0.02526	0.794	0.9713	3200000000
					4	OJUUJOJJJOOSWPAVGNCSSALR	OJUUJOJJJOO	SWPAVGNCSSALR	0.97	0.01031	0.9209	0.9873	7410000000
					3	OJUUJOJJJOOSWPAVGNCSSALR	OJUUJOJJJOO	SWPAVGNCSSALR	0.8664	0.008397	0.7056	0.9741	1060000000	(11) __Glyco_Fuc_HexNAc (O)
					4	OJUUJOJJJOOSWPAVGNCSSALR	OJUUJOJJJOO	SWPAVGNCSSALR	1.333	0.02063	0.8885	0.9828	929000000	(6) __Glyco_Fuc_HexNAc (O)
					3	OJUUJOJJJOOSWPAVGNCSSALR	OJUUJOJJJOO	SWPAVGNCSSALR	1.378	0.2133	0.9058	0.986	3560000000	(6) __Glyco_Fuc_HexNAc (O)
					3	OJUUJOJJJOOSWPAVGNCSSALR	OJUUJOJJJOO	SWPAVGNCSSALR	1.356	0.002765	0.9029	0.9844	1860000000	(10) __Glyco_Fuc_HexNAc (O)
					3	OJUUJOJOJJJOOSWPAVGNCSSALR	OJUUJOJOJJJOO	SWPAVGNCSSALR	1.257	0.148	0.5348	0.9471	245000000	(6) __Glyco_Fuc_HexNAc (O)
					4	OJUUJOJOJJJOOSWPAVGNCSSALR	OJUUJOJOJJJOO	SWPAVGNCSSALR	1.245	0.07034	0.5963	0.976	281000000	(13) __Glyco_Fuc_HexNAc (O)
					4	OJUUJOUJOJJJOOSWPAVGNCSSALR	OJUUJOUJOJJJOO	SWPAVGNCSSALR	0.9947	0.05957	0.8243	0.9797	1870000000
					3	OJUUJOUJOJJJOOSWPAVGNCSSALR	OJUUJOUJOJJJOO	SWPAVGNCSSALR	1.104	0.03865	0.8571	0.9705	2410000000
					4	OJUUJOUJOJJJOOSWPAVGNCSSALR	OJUUJOUJOJJJOO	SWPAVGNCSSALR	1.808	0.1235	0.7277	0.9778	526000000	(1) __Glyco_Fuc_HexNAc (O)
					4	OJUUJOUJOJJJOOSWPAVGNCSSALR	OJUUJOUJOJJJOO	SWPAVGNCSSALR	1.272	0.07249	0.6425	0.9774	497000000	(6) __Glyco_Fuc_HexNAc (O)
					3	OJUUJOUJOJJJOOSWPAVGNCSSALR	OJUUJOUJOJJJOO	SWPAVGNCSSALR	1.522	0.008658	0.808	0.97	721000000	(6) __Glyco_Fuc_HexNAc (O)
					3	OJUUJOJOJOJJJOOSWPAVGNCSSALR	OJUUJOJOJOJJJOO	SWPAVGNCSSALR	1.066	0.1897	0.7771	0.9826	873000000	(15) __Glyco_Fuc_HexNAc (O)
					4	OJUUJOUJOJOJJJOOSWPAVGNCSSALR	OJUUJOUJOJOJJJOO	SWPAVGNCSSALR	1.002	0.03294	0.8063	0.9832	3240000000	(16) __Glyco_Fuc_HexNAc (O)
					3	OJUUJOUJOJOJJJOOSWPAVGNCSSALR	OJUUJOUJOJOJJJOO	SWPAVGNCSSALR	1.267	0.002164	0.8841	0.9726	769000000	(6) __Glyco_Fuc_HexNAc (O); (16) __Glyco_Fuc_HexNAc (O)
					4	OJUUJOUJOJOJJJOOSWPAVGNCSSALR	OJUUJOUJOJOJJJOO	SWPAVGNCSSALR	1.18	0.01084	0.7322	0.9832	1680000000	(6) __Glyco_Fuc_HexNAc (O); (16) __Glyco_Fuc_HexNAc (O)
12	P08603|CFAH_HUMAN	1658	1.108	1.218	4	OJUJOJJJOOMDGASNVTCINSR	OJUJOJJJOO	MDGASNVTCINSR	1.523	0.09348	0.5024	0.9171	34100000
					3	OJUJOJJJOOMDGASNVTCINSR	OJUJOJJJOO	MDGASNVTCINSR	1.544	0.06033	0.8642	0.9843	510000000
					3	OJUJOJJJOOMDGASNVTCINSR	OJUJOJJJOO	MDGASNVTCINSR	1.199	0.0484	0.7217	0.9793	144000000	(11) __Oxidation (M)
					3	OJUJOJJJOOISEENETTCYMGK	OJUJOJJJOO	ISEENETTCYMGK	1.057	0.06693	0.8324	0.9748	364000000
					3	OJUJOJJJOOISEENETTCYMGK	OJUJOJJJOO	ISEENETTCYMGK	0.9064	0.04526	0.781	0.9672	80700000	(21) __Oxidation (M)
					3	OJUUJOJJJOOMDGASNVTCINSR	OJUUJOJJJOO	MDGASNVTCINSR	1.15	0.0225	0.8831	0.9821	689000000	(12) __Oxidation (M)
					3	OJUUJOJJJOOISEENETTCYMGK	OJUUJOJJJOO	ISEENETTCYMGK	1.51	0.06222	0.7922	0.9744	1160000000
					4	OJUUJOJJJOOISEENETTCYMGK	OJUUJOJJJOO	ISEENETTCYMGK	0.714	0.06134	0.7289	0.9822	339000000
					4	OJUUJOJJJOOMDGASNVTCINSR	OJUUJOJJJOO	MDGASNVTCINSR	1.141	0.08448	0.5655	0.9493	81300000	(11) __Glyco_Fuc_HexNAc (O)
					4	OJUUJOJJJOOISEENETTCYMGK	OJUUJOJJJOO	ISEENETTCYMGK	1.076	0.01614	0.7037	0.9755	164000000	(22) __Oxidation (M)
					4	OJUUJOJOJJJOOSPDVINGSPISQK	OJUUJOJOJJJOO	SPDVINGSPISQK	0.9654	0.204	0.5127	0.9473	36000000
					4	OJUJOJJJOOIPCSQPPQIEHGTINSSR	OJUJOJJJOO	IPCSQPPQIEHGTINSSR	1.261	0.03528	0.7041	0.963	3840000000
					3	OJUJOJJJOOIPCSQPPQIEHGTINSSR	OJUJOJJJOO	IPCSQPPQIEHGTINSSR	1.01	0.0138	0.8086	0.9678	505000000	(5) __Glyco_Fuc_HexNAc (O)
					4	OJUUJOJJJOOIPCSQPPQIEHGTINSSR	OJUUJOJJJOO	IPCSQPPQIEHGTINSSR	0.9584	0.04784	0.6982	0.9869	19000000000
					3	OJUUJOJJJOOIPCSQPPQIEHGTINSSR	OJUUJOJJJOO	IPCSQPPQIEHGTINSSR	1.097	0.001131	0.8886	0.9857	14600000000
					4	OJUUJOJJJOOIPCSQPPQIEHGTINSSR	OJUUJOJJJOO	IPCSQPPQIEHGTINSSR	1.118	0.0539	0.7199	0.982	1180000000	(6) __Glyco_Fuc_HexNAc (O)
					3	OJUUJOJJJOOIPCSQPPQIEHGTINSSR	OJUUJOJJJOO	IPCSQPPQIEHGTINSSR	1.278	0.06634	0.6975	0.9587	403000000	(6) __Glyco_Fuc_HexNAc (O)
					4	OJUUJOJOJJJOOIPCSQPPQIEHGTINSSR	OJUUJOJOJJJOO	IPCSQPPQIEHGTINSSR	1.057	0.0512	0.6646	0.9263	295000000
					4	OJUUJOUJOJOJJJOOIPCSQPPQIEHGTINSSR	OJUUJOUJOJOJJJOO	IPCSQPPQIEHGTINSSR	1.559	0.02284	0.6257	0.9316	84800000	(6) __Glyco_Fuc_HexNAc (O); (16) __Glyco_Fuc_HexNAc (O)
13	P01023|A2MG_HUMAN	1646	1.224	2.099	3	OJUJOJJJOOVSNQTLSLFFTVLQDVPVR	OJUJOJJJOO	VSNQTLSLFFTVLQDVPVR	0.4624	0.4602	0.6815	0.9684	62500	(5) __Glyco_Fuc_HexNAc (O)
					4	OJUJOJJJOOVSNQTLSLFFTVLQDVPVR	OJUJOJJJOO	VSNQTLSLFFTVLQDVPVR	1.048	0.08254	0.7654	0.9725	84800000	(5) __Glyco_Fuc_HexNAc (O)
					3	OJUJOJJJOOVSNQTLSLFFTVLQDVPVR	OJUJOJJJOO	VSNQTLSLFFTVLQDVPVR	0.8478	0.01013	0.731	0.9513	101000000	(9) __Glyco_Fuc_HexNAc (O)
					3	OJUUJOJJJOOVSNQTLSLFFTVLQDVPVR	OJUUJOJJJOO	VSNQTLSLFFTVLQDVPVR	1.32	0.003302	0.8591	0.976	214000000
					4	OJUUJOJJJOOVSNQTLSLFFTVLQDVPVR	OJUUJOJJJOO	VSNQTLSLFFTVLQDVPVR	1.925	0.03293	0.7914	0.9834	260000000
					4	OJUJJOJJJOOVSNQTLSLFFTVLQDVPVR	OJUJJOJJJOO	VSNQTLSLFFTVLQDVPVR	4.797	0.2773	0.7229	0.9379	243000	(1) __Glyco_Fuc_HexNAc (O)
					4	OJUUJOJJJOOVSNQTLSLFFTVLQDVPVR	OJUUJOJJJOO	VSNQTLSLFFTVLQDVPVR	1.224	0.1038	0.6458	0.9574	35900000	(10) __Glyco_Fuc_HexNAc (O)
					3	OJUUJOJOJJJOOVSNQTLSLFFTVLQDVPVR	OJUUJOJOJJJOO	VSNQTLSLFFTVLQDVPVR	1.29	0.03246	0.8523	0.9768	429000000	(13) __Glyco_Fuc_HexNAc (O)
14	P02763|A1AG1_HUMAN	1559	1.248	1.394	4	OJUUJOJJJOOQDQCIYNTTYLNVQR	OJUUJOJJJOO	QDQCIYNTTYLNVQR	1.132	0.026	0.8568	0.9842	468000000
					4	OJUJOJOJJJOOQDQCIYNTTYLNVQR	OJUJOJOJJJOO	QDQCIYNTTYLNVQR	0.7676	0.4197	0.5172	0.9508	226000
					3	OJUJOJOJJJOOQDQCIYNTTYLNVQR	OJUJOJOJJJOO	QDQCIYNTTYLNVQR	1.264	0.02448	0.5055	0.9097	91800000
					4	OJUUJOJOJJJOOQDQCIYNTTYLNVQR	OJUUJOJOJJJOO	QDQCIYNTTYLNVQR	0.9215	0.2957	0.5871	0.9871	770000000
					3	OJUUJOJOJJJOOQDQCIYNTTYLNVQR	OJUUJOJOJJJOO	QDQCIYNTTYLNVQR	0.9948	0.09873	0.7773	0.9818	946000000
					4	OJUUJOUJOJJJOOQDQCIYNTTYLNVQR	OJUUJOUJOJJJOO	QDQCIYNTTYLNVQR	1.06	0.02825	0.8518	0.9833	5680000000
					3	OJUUJOJOJOJJJOOQDQCIYNTTYLNVQR	OJUUJOJOJOJJJOO	QDQCIYNTTYLNVQR	1.302	0.01551	0.8783	0.974	996000000
					4	OJUUJOUJOJJJOOQDQCIYNTTYLNVQR	OJUUJOUJOJJJOO	QDQCIYNTTYLNVQR	1.248	0.0229	0.7281	0.9831	1230000000	(6) __Glyco_Fuc_HexNAc (O)
					3	OJUUJOUJOJJJOOQDQCIYNTTYLNVQR	OJUUJOUJOJJJOO	QDQCIYNTTYLNVQR	1.421	0.001089	0.8991	0.9749	1330000000	(1) __Glyco_Fuc_HexNAc (O)
					4	OJUUJOUJOJOJJJOOQDQCIYNTTYLNVQR	OJUUJOUJOJOJJJOO	QDQCIYNTTYLNVQR	1.154	0.05933	0.6857	0.9808	1770000000
					5	OJUUJOUJOJOJJJOOQDQCIYNTTYLNVQR	OJUUJOUJOJOJJJOO	QDQCIYNTTYLNVQR	2.151	0.104	0.7909	0.9435	2340000
					4	OJUUJOUJOJOJJJOOQDQCIYNTTYLNVQR	OJUUJOUJOJOJJJOO	QDQCIYNTTYLNVQR	1.734	0.06326	0.7231	0.9712	1020000000	(6) __Glyco_Fuc_HexNAc (O)
15	P01042|KNG1_HUMAN	1386	0.9684	1.329	3	OJUJOJJJOOITYSIVQTNCSK	OJUJOJJJOO	ITYSIVQTNCSK	0.7125	0.008147	0.6162	0.9642	469000000
					4	OJUUJOJJJOOITYSIVQTNCSK	OJUUJOJJJOO	ITYSIVQTNCSK	0.6079	0.02203	0.9085	0.9841	921000000
					2	OJUUJOJJJOOLNAENNATFYFK	OJUUJOJJJOO	LNAENNATFYFK	0.8402	0.04471	0.6996	0.9206	65500000
					4	OJUUJOJJJOOLNAENNATFYFK	OJUUJOJJJOO	LNAENNATFYFK	0.7975	0.03311	0.5666	0.981	467000000
					3	OJUJJOJJJOOITYSIVQTNCSK	OJUJJOJJJOO	ITYSIVQTNCSK	0.7043	0.009816	0.5365	0.9014	410000000	(1) __Glyco_Fuc_HexNAc (O)
					4	OJUUJOJJJOOLNAENNATFYFK	OJUUJOJJJOO	LNAENNATFYFK	0.9072	0.06325	0.6703	0.9719	153000000	(6) __Glyco_Fuc_HexNAc (O)
					3	OJUUJOJJJOOLNAENNATFYFK	OJUUJOJJJOO	LNAENNATFYFK	1.104	0.006661	0.7235	0.9668	891000000	(6) __Glyco_Fuc_HexNAc (O)
					3	OJUUJOJOJJJOOITYSIVQTNCSK	OJUUJOJOJJJOO	ITYSIVQTNCSK	0.7598	0.03303	0.6725	0.9542	557000000
					4	OJUUJOJOJJJOOITYSIVQTNCSK	OJUUJOJOJJJOO	ITYSIVQTNCSK	0.9684	0.04378	0.519	0.978	120000000
					3	OJUUJOJOJJJOOLNAENNATFYFK	OJUUJOJOJJJOO	LNAENNATFYFK	0.8202	0.03669	0.6184	0.9818	517000000
					3	OJUUJOJJJOOYNSQNQSNNQFVLYR	OJUUJOJJJOO	YNSQNQSNNQFVLYR	1.54	0.03619	0.7371	0.9732	179000000
					4	OJUUJOJJJOOYNSQNQSNNQFVLYR	OJUUJOJJJOO	YNSQNQSNNQFVLYR	0.7455	0.01964	0.5866	0.9741	110000000
					3	OJUUJOJJJOOYNSQNQSNNQFVLYR	OJUUJOJJJOO	YNSQNQSNNQFVLYR	1.12	0.2795	0.5965	0.8182	146000000	(11) __Glyco_Fuc_HexNAc (O)
					4	OJUUJOUJOJJJOOITYSIVQTNCSK	OJUUJOUJOJJJOO	ITYSIVQTNCSK	0.6871	0.1279	0.6204	0.9723	838000000
					4	OJUUJOUJOJJJOOLNAENNATFYFK	OJUUJOUJOJJJOO	LNAENNATFYFK	0.9878	0.205	0.8582	0.9793	1430000000
					5	OJUUJOJOJJJOOLNAENNATFYFK	OJUUJOJOJJJOO	LNAENNATFYFK	1.182	0.02872	0.7273	0.9901	819000000	(12) __Glyco_Fuc_HexNAc (O); (13) __Glyco_Fuc_HexNAc (O)
					3	OJUUJOUJOJJJOOITYSIVQTNCSK	OJUUJOUJOJJJOO	ITYSIVQTNCSK	0.9152	0.01106	0.7699	0.9628	1080000000	(6) __Glyco_Fuc_HexNAc (O)
					4	OJUUJOUJOJJJOOLNAENNATFYFK	OJUUJOUJOJJJOO	LNAENNATFYFK	1.079	0.0615	0.5952	0.977	664000000	(6) __Glyco_Fuc_HexNAc (O)
					3	OJUUJOUJOJJJOOLNAENNATFYFK	OJUUJOUJOJJJOO	LNAENNATFYFK	1.147	0.01761	0.8247	0.971	1650000000	(6) __Glyco_Fuc_HexNAc (O)
					3	OJUUJOUJOJJOJOOSVSEINPTTQMK	OJUUJOUJOJJOJOO	SVSEINPTTQMK	0.8693	0.1792	0.6446	0.9763	767000000	(15) __Glyco_Fuc_HexNAc (O)
					4	OJUUJOUJOJJOJOOSVSEINPTTQMK	OJUUJOUJOJJOJOO	SVSEINPTTQMK	1.699	0.2118	0.6077	0.9738	338000000	(15) __Glyco_Fuc_HexNAc (O)
					3	OJUUJOUJOJJOJOOSVSEINPTTQMK	OJUUJOUJOJJOJOO	SVSEINPTTQMK	1.538	0.008832	0.7377	0.9739	958000000	(6) __Glyco_Fuc_HexNAc (O); (15) __Glyco_Fuc_HexNAc (O)
					4	OJUUJOUJOJJOJOOSVSEINPTTQMK	OJUUJOUJOJJOJOO	SVSEINPTTQMK	1.756	0.05812	0.5878	0.9783	1090000000	(6) __Glyco_Fuc_HexNAc (O); (15) __Glyco_Fuc_HexNAc (O)
					3	OJUUJOJOJJJOOYNSQNQSNNQFVLYR	OJUUJOJOJJJOO	YNSQNQSNNQFVLYR	0.9748	0.007791	0.5007	0.8901	611000000	(12) __Glyco_Fuc_HexNAc (O); (13) __Glyco_Fuc_HexNAc (O)
					4	OJUUJOJJJOOHGIQYFNNNTQHSSLFMLNEVK	OJUUJOJJJOO	HGIQYFNNNTQHSSLFMLNEVK	1.084	0.009338	0.6772	0.9864	1160000000
					4	OJUUJOUJOJJJOOHGIQYFNNNTQHSSLFMLNEVK	OJUUJOUJOJJJOO	HGIQYFNNNTQHSSLFMLNEVK	0.8493	0.3092	0.6858	0.8355	745000	(31) __Oxidation (M)
					4	OJUUJOUJOJJJOOHGIQYFNNNTQHSSLFMLNEVK	OJUUJOUJOJJJOO	HGIQYFNNNTQHSSLFMLNEVK	1.343	0.04257	0.6394	0.9594	256000000	(6) __Glyco_Fuc_HexNAc (O)
16	P02765|FETUA_HUMAN	1349	1.004	1.473	4	OJUJOJJJOOVCQDCPLLAPLNDTR	OJUJOJJJOO	VCQDCPLLAPLNDTR	0.7832	0.01617	0.7614	0.9664	1630000000
					3	OJUUJOJJJOOVCQDCPLLAPLNDTR	OJUUJOJJJOO	VCQDCPLLAPLNDTR	0.9761	0.001595	0.8979	0.9905	35200000000
					5	OJUUJOJJJOOVCQDCPLLAPLNDTR	OJUUJOJJJOO	VCQDCPLLAPLNDTR	0.6616	0.09739	0.6394	0.9328	48500000
					4	OJUUJOJJJOOVCQDCPLLAPLNDTR	OJUUJOJJJOO	VCQDCPLLAPLNDTR	0.8854	0.009511	0.9231	0.9915	23600000000
					3	OJUJJOJJJOOVCQDCPLLAPLNDTR	OJUJJOJJJOO	VCQDCPLLAPLNDTR	0.8822	0.01822	0.6461	0.9476	2180000000	(1) __Glyco_Fuc_HexNAc (O)
					4	OJUUJOJJJOOVCQDCPLLAPLNDTR	OJUUJOJJJOO	VCQDCPLLAPLNDTR	0.8762	0.0107	0.894	0.9845	443000000	(6) __Glyco_Fuc_HexNAc (O)
					3	OJUUJOJJJOOVCQDCPLLAPLNDTR	OJUUJOJJJOO	VCQDCPLLAPLNDTR	1.043	0.002485	0.7121	0.9593	1080000000	(10) __Glyco_Fuc_HexNAc (O)
					4	OJUJOJJJOOAALAAFNAQNNGSNFQLEEISR	OJUJOJJJOO	AALAAFNAQNNGSNFQLEEISR	0.5332	0.01701	0.728	0.9795	496000000
					4	OJUUJOJOJJJOOVCQDCPLLAPLNDTR	OJUUJOJOJJJOO	VCQDCPLLAPLNDTR	0.655	0.3469	0.6507	0.9806	364000000
					4	OJUUJOJOJJJOOVCQDCPLLAPLNDTR	OJUUJOJOJJJOO	VCQDCPLLAPLNDTR	1.061	0.08532	0.5974	0.9652	138000000	(6) __Glyco_Fuc_HexNAc (O)
					4	OJUUJOJJJOOAALAAFNAQNNGSNFQLEEISR	OJUUJOJJJOO	AALAAFNAQNNGSNFQLEEISR	1.082	0.003896	0.9	0.983	12100000000
					3	OJUJJOJJJOOAALAAFNAQNNGSNFQLEEISR	OJUJJOJJJOO	AALAAFNAQNNGSNFQLEEISR	1.071	0.006785	0.7447	0.9539	1250000000	(1) __Glyco_Fuc_HexNAc (O)
					4	OJUJJOJJJOOAALAAFNAQNNGSNFQLEEISR	OJUJJOJJJOO	AALAAFNAQNNGSNFQLEEISR	0.9887	0.09257	0.6853	0.9277	1530000000	(1) __Glyco_Fuc_HexNAc (O)
					3	OJUJJOJJJOOAALAAFNAQNNGSNFQLEEISR	OJUJJOJJJOO	AALAAFNAQNNGSNFQLEEISR	0.925	0.01407	0.7422	0.9536	1390000000	(6) __Glyco_Fuc_HexNAc (O)
					3	OJUUJOUJOJJJOOVCQDCPLLAPLNDTR	OJUUJOUJOJJJOO	VCQDCPLLAPLNDTR	1.059	0.06829	0.9069	0.9808	968000000
					4	OJUUJOUJOJJJOOVCQDCPLLAPLNDTR	OJUUJOUJOJJJOO	VCQDCPLLAPLNDTR	0.9526	0.02424	0.8932	0.9872	2870000000
					3	OJUUJOJJJOOAALAAFNAQNNGSNFQLEEISR	OJUUJOJJJOO	AALAAFNAQNNGSNFQLEEISR	1.13	0.01833	0.5568	0.9069	712000000	(6) __Glyco_Fuc_HexNAc (O)
					3	OJUUJOUJOJJJOOVCQDCPLLAPLNDTR	OJUUJOUJOJJJOO	VCQDCPLLAPLNDTR	1.247	0.03375	0.7024	0.9786	525000000	(6) __Glyco_Fuc_HexNAc (O)
					4	OJUUJOUJOJJJOOVCQDCPLLAPLNDTR	OJUUJOUJOJJJOO	VCQDCPLLAPLNDTR	1.082	0.003744	0.7645	0.9851	1370000000	(1) __Glyco_Fuc_HexNAc (O)
					5	OJUUJOUJOJJJOOAALAAFNAQNNGSNFQLEEISR	OJUUJOUJOJJJOO	AALAAFNAQNNGSNFQLEEISR	4.397	0.02301	0.8353	0.8782	1610000
					4	OJUUJOUJOJJJOOAALAAFNAQNNGSNFQLEEISR	OJUUJOUJOJJJOO	AALAAFNAQNNGSNFQLEEISR	1.042	0.234	0.5693	0.9734	868000000
					4	OJUUJOUJOJJJOOAALAAFNAQNNGSNFQLEEISR	OJUUJOUJOJJJOO	AALAAFNAQNNGSNFQLEEISR	1.02	0.06704	0.6148	0.9783	642000000	(6) __Glyco_Fuc_HexNAc (O)
17	P04196|HRG_HUMAN	1283	1.049	1.17	4	OJUJOJJJOOVIDFNCTTSSVSSALANTK	OJUJOJJJOO	VIDFNCTTSSVSSALANTK	0.853	0.00876	0.7963	0.9827	1680000000
					4	OJUUJOJJJOOVIDFNCTTSSVSSALANTK	OJUUJOJJJOO	VIDFNCTTSSVSSALANTK	0.9973	0.00594	0.8904	0.9856	2840000000
					3	OJUUJOJJJOOVIDFNCTTSSVSSALANTK	OJUUJOJJJOO	VIDFNCTTSSVSSALANTK	1.049	0.001511	0.8954	0.982	2540000000
18	P01008|ANT3_HUMAN	1149	1.262	1.062	3	OJUUJOJJJOOLGACNDTLQQLMEVFK	OJUUJOJJJOO	LGACNDTLQQLMEVFK	1.109	0.004821	0.8977	0.9871	588000000
					4	OJUUJOJJJOOSLTFNETYQDISELVYGAK	OJUUJOJJJOO	SLTFNETYQDISELVYGAK	1.281	0.08109	0.8243	0.9852	1060000000
					3	OJUUJOJJJOOSLTFNETYQDISELVYGAK	OJUUJOJJJOO	SLTFNETYQDISELVYGAK	1.271	0.0116	0.8885	0.9842	1730000000
					4	OJUUJOJJJOOSLTFNETYQDISELVYGAK	OJUUJOJJJOO	SLTFNETYQDISELVYGAK	1.262	0.02815	0.7549	0.9744	192000000	(6) __Glyco_Fuc_HexNAc (O)
					3	OJUUJOJJJOOSLTFNETYQDISELVYGAK	OJUUJOJJJOO	SLTFNETYQDISELVYGAK	1.2	0.0345	0.8536	0.9721	173000000	(6) __Glyco_Fuc_HexNAc (O)
19	P19652|A1AG2_HUMAN	1016	1.124	1.171	4	OJUUJOJJJOOQNQCFYNSSYLNVQR	OJUUJOJJJOO	QNQCFYNSSYLNVQR	1.055	0.008213	0.84	0.9807	1080000000	(11) __Glyco_Fuc_HexNAc (O)
					3	OJUUJOJOJJJOOQNQCFYNSSYLNVQR	OJUUJOJOJJJOO	QNQCFYNSSYLNVQR	0.9999	0.03655	0.7544	0.9542	140000000
					4	OJUUJOUJOJJJOOQNQCFYNSSYLNVQR	OJUUJOUJOJJJOO	QNQCFYNSSYLNVQR	0.954	0.05034	0.6763	0.9799	715000000
					3	OJUUJOJOJOJJJOOQNQCFYNSSYLNVQR	OJUUJOJOJOJJJOO	QNQCFYNSSYLNVQR	1.107	0.03913	0.7759	0.9154	168000000
					4	OJUUJOJOJOJJJOOQNQCFYNSSYLNVQR	OJUUJOJOJOJJJOO	QNQCFYNSSYLNVQR	1.124	0.05895	0.6708	0.9785	618000000
					4	OJUUJOUJOJJJOOQNQCFYNSSYLNVQR	OJUUJOUJOJJJOO	QNQCFYNSSYLNVQR	1.187	0.006192	0.6186	0.9662	395000000	(6) __Glyco_Fuc_HexNAc (O)
					3	OJUUJOUJOJJJOOQNQCFYNSSYLNVQR	OJUUJOUJOJJJOO	QNQCFYNSSYLNVQR	1.585	0.003967	0.8299	0.9617	211000000	(6) __Glyco_Fuc_HexNAc (O)
					4	OJUUJOJOJOJJJOOQNQCFYNSSYLNVQR	OJUUJOJOJOJJJOO	QNQCFYNSSYLNVQR	1.139	0.07608	0.5422	0.937	224000000	(6) __Glyco_Fuc_HexNAc (O)
					4	OJUUJOUJOJOJJJOOQNQCFYNSSYLNVQR	OJUUJOUJOJOJJJOO	QNQCFYNSSYLNVQR	1.047	0.07116	0.5443	0.9808	407000000
					4	OJUUJOUJOJOJJJOOQNQCFYNSSYLNVQR	OJUUJOUJOJOJJJOO	QNQCFYNSSYLNVQR	1.483	0.06973	0.6831	0.9715	457000000	(6) __Glyco_Fuc_HexNAc (O)
20	Q8IWV2|CNTN4_HUMAN	998	0.9828	1.843	3	OJUJOJJJOOLNGTDVDTGMDFR	OJUJOJJJOO	LNGTDVDTGMDFR	1.149	0.05637	0.7013	0.98	157000000
					3	OJUUJOJOJJOJOOIINVTK	OJUUJOJOJJOJOO	IINVTK	0.8554	0.07716	0.5487	0.9606	150000000
					4	OJUUJOJOJJOJOOIINVTK	OJUUJOJOJJOJOO	IINVTK	0.9578	0.1084	0.5436	0.9459	39800000
					3	OJUUJOJJJOOLNGTDVDTGMDFR	OJUUJOJJJOO	LNGTDVDTGMDFR	1.147	0.02551	0.8766	0.9819	689000000
					4	OJUUJOJJJOOLNGTDVDTGMDFR	OJUUJOJJJOO	LNGTDVDTGMDFR	1.292	0.05	0.8314	0.9796	236000000
					4	OJUUJOJJJOONESVHPFSPFEVK	OJUUJOJJJOO	NESVHPFSPFEVK	0.7807	0.1555	0.6638	0.9861	903000000
					3	OJUUJOJJJOONESVHPFSPFEVK	OJUUJOJJJOO	NESVHPFSPFEVK	0.6276	0.08442	0.7037	0.9809	684000000
					4	OJUUJOJOJJJOOTVGNQTSTK	OJUUJOJOJJJOO	TVGNQTSTK	0.4426	0.3839	0.691	0.9862	8510000	(12) __Glyco_Fuc_HexNAc (O); (13) __Glyco_Fuc_HexNAc (O)
					3	OJUUJOJOJJOJOOIINVTK	OJUUJOJOJJOJOO	IINVTK	0.8448	0.03809	0.5412	0.9723	306000000	(11) __Glyco_Fuc_HexNAc (O); (13) __Glyco_Fuc_HexNAc (O); (14) __Glyco_Fuc_HexNAc (O)
					4	OJUUJOJOJJOJOOIINVTK	OJUUJOJOJJOJOO	IINVTK	1.199	0.2512	0.6253	0.9803	7860000	(11) __Glyco_Fuc_HexNAc (O); (13) __Glyco_Fuc_HexNAc (O); (14) __Glyco_Fuc_HexNAc (O)
					5	OJUJOJOJJJOONESVHPFSPFEVK	OJUJOJOJJJOO	NESVHPFSPFEVK	0.1067	0.1912	0.8544	0.8294	224000	(1) __Glyco_Fuc_HexNAc (O); (5) __Glyco_Fuc_HexNAc (O)
					4	OJUUJOJJJOOTEEALPEVTPANVSGGGGSK	OJUUJOJJJOO	TEEALPEVTPANVSGGGGSK	0.9658	0.011	0.8824	0.9876	6130000000
					3	OJUUJOJJJOOTEEALPEVTPANVSGGGGSK	OJUUJOJJJOO	TEEALPEVTPANVSGGGGSK	1	0.003783	0.8787	0.9846	4250000000
					4	OJUUJOUJOJJJOONESVHPFSPFEVK	OJUUJOUJOJJJOO	NESVHPFSPFEVK	1.123	0.01764	0.8629	0.9812	604000000	(13) __Glyco_Fuc_HexNAc (O); (14) __Glyco_Fuc_HexNAc (O)
					3	OJUUJOUJOJJJOONESVHPFSPFEVK	OJUUJOUJOJJJOO	NESVHPFSPFEVK	1.187	0.008616	0.8919	0.9788	499000000	(13) __Glyco_Fuc_HexNAc (O); (14) __Glyco_Fuc_HexNAc (O)
21	P25311|ZA2G_HUMAN	943	1.108	1.053	4	OJUUJOJJJOODIVEYYNDSNGSHVLQGR	OJUUJOJJJOO	DIVEYYNDSNGSHVLQGR	1.068	0.004727	0.8461	0.9822	1960000000
					3	OJUUJOJJJOODIVEYYNDSNGSHVLQGR	OJUUJOJJJOO	DIVEYYNDSNGSHVLQGR	1.15	0.09851	0.8448	0.9794	783000000
22	Q13308|PTK7_HUMAN	702	0.7666	1.172	2	OJUUJOJJJOOSANASFNIK	OJUUJOJJJOO	SANASFNIK	0.718	0.01824	0.7324	0.9486	254000000
					4	OJUUJOJJJOOSANASFNIK	OJUUJOJJJOO	SANASFNIK	0.8185	0.01209	0.9173	0.9806	404000000
					3	OJUUJOJJJOOSANASFNIK	OJUUJOJJJOO	SANASFNIK	0.955	0.003646	0.9025	0.9873	4380000000
23	P03952|KLKB1_HUMAN	691	0.9707	1.298	3	OJUUJOJJJOOGVNFNVSK	OJUUJOJJJOO	GVNFNVSK	1.166	0.03522	0.6523	0.9525	485000000
					3	OJUUJOJOJJOJOONVCLLK	OJUUJOJOJJOJOO	NVCLLK	0.9707	0.04119	0.8427	0.9709	816000000	(14) __Glyco_Fuc_HexNAc (O)
					4	OJUJOJJJOOLQAPLNYTEFQKPICLPSK	OJUJOJJJOO	LQAPLNYTEFQKPICLPSK	0.6738	0.06868	0.6588	0.952	178000000
					4	OJUUJOJJJOOLQAPLNYTEFQKPICLPSK	OJUUJOJJJOO	LQAPLNYTEFQKPICLPSK	0.9335	0.03077	0.7317	0.9873	1530000000
					3	OJUUJOJJJOOLQAPLNYTEFQKPICLPSK	OJUUJOJJJOO	LQAPLNYTEFQKPICLPSK	1.366	0.008646	0.8318	0.9727	376000000
					4	OJUUJOUJOJJJOOLQAPLNYTEFQKPICLPSK	OJUUJOUJOJJJOO	LQAPLNYTEFQKPICLPSK	1.085	0.03074	0.5037	0.9615	97500000
24	P08575|PTPRC_HUMAN	659	0.9397	1.608	3	OJUJOJJJOOYANITVDYLYNK	OJUJOJJJOO	YANITVDYLYNK	0.8427	0.04362	0.5262	0.9407	239000000
					3	OJUJOJJJOONGSAAMCHFTTK	OJUJOJJJOO	NGSAAMCHFTTK	0.4597	0.00444	0.8086	0.9575	135000000	(5) __Glyco_Fuc_HexNAc (O); (16) __Oxidation (M)
					4	OJUUJOJJJOOYANITVDYLYNK	OJUUJOJJJOO	YANITVDYLYNK	0.7011	0.03472	0.7593	0.9864	660000000
					3	OJUUJOJJJOOYANITVDYLYNK	OJUUJOJJJOO	YANITVDYLYNK	0.8601	0.01118	0.5818	0.9717	2530000000
					3	OJUJJOJJJOOYANITVDYLYNK	OJUJJOJJJOO	YANITVDYLYNK	1.14	0.05824	0.6846	0.9681	525000000	(6) __Glyco_Fuc_HexNAc (O)
					4	OJUUJOJJJOOLNPTPGSNAISDVPGER	OJUUJOJJJOO	LNPTPGSNAISDVPGER	0.8177	0.06985	0.5463	0.9587	86500000
					3	OJUUJOJOJJJOOYINASFIMSYWK	OJUUJOJOJJJOO	YINASFIMSYWK	1.11	0.04532	0.5675	0.9616	249000000
					4	OJUUJOJOJJJOOYINASFIMSYWK	OJUUJOJOJJJOO	YINASFIMSYWK	1.25	0.0117	0.7149	0.9769	152000000
					4	OJUUJOJJJOOLNPTPGSNAISDVPGER	OJUUJOJJJOO	LNPTPGSNAISDVPGER	0.7451	0.1224	0.51	0.9439	68300000	(10) __Glyco_Fuc_HexNAc (O); (11) __Glyco_Fuc_HexNAc (O)
					4	OJUUJOUJOJJJOOYANITVDYLYNK	OJUUJOUJOJJJOO	YANITVDYLYNK	1.328	0.1508	0.81	0.9002	5830000
					4	OJUUJOJOJJOJOOYANITVDYLYNK	OJUUJOJOJJOJOO	YANITVDYLYNK	0.7173	0.2603	0.6418	0.8713	2730000	(6) __Glyco_Fuc_HexNAc (O)
					4	OJUUJOUJOJJOJOOYANITVDYLYNK	OJUUJOUJOJJOJOO	YANITVDYLYNK	1.157	0.2618	0.8293	0.9824	311000000
					3	OJUUJOUJOJJJOOLNPTPGSNAISDVPGER	OJUUJOUJOJJJOO	LNPTPGSNAISDVPGER	0.9397	0.1012	0.5094	0.8832	33500000
					4	OJUUJOUJOJJOJOOYANITVDYLYNK	OJUUJOUJOJJOJOO	YANITVDYLYNK	1.38	0.03919	0.7646	0.9709	215000000	(6) __Glyco_Fuc_HexNAc (O)
					4	OJUUJOJJJOOTVYQYQYTNWSVEQLPAEPK	OJUUJOJJJOO	TVYQYQYTNWSVEQLPAEPK	2.381	0.006413	0.6081	0.8549	836000000	(11) __Glyco_Fuc_HexNAc (O)
25	P80108|PHLD_HUMAN	651	1.123	1.307	4	OJUUJOJJJOONINYTER	OJUUJOJJJOO	NINYTER	1.649	0.08607	0.5464	0.9631	45600000
					3	OJUUJOJJJOONINYTER	OJUUJOJJJOO	NINYTER	1.8	0.002028	0.8268	0.9743	1200000000
					4	OJUUJOJJJOONLTTSLTESVDR	OJUUJOJJJOO	NLTTSLTESVDR	0.954	0.1916	0.5802	0.9689	109000000	(11) __Glyco_Fuc_HexNAc (O)
					4	OJUUJOJJJOOLGTSLSSGHVLMNGTLK	OJUUJOJJJOO	LGTSLSSGHVLMNGTLK	1.294	0.00251	0.8807	0.9804	595000000
					4	OJUUJOUJOJJOJOONINYTER	OJUUJOUJOJJOJOO	NINYTER	0.997	0.07443	0.8214	0.9797	1840000000	(14) __Glyco_Fuc_HexNAc (O); (15) __Glyco_Fuc_HexNAc (O)
					3	OJUUJOUJOJJOJOONINYTER	OJUUJOUJOJJOJOO	NINYTER	1.123	0.06773	0.8415	0.9702	2320000000	(14) __Glyco_Fuc_HexNAc (O); (15) __Glyco_Fuc_HexNAc (O)
					4	OJUUJOUJOJJOJOONINYTER	OJUUJOUJOJJOJOO	NINYTER	0.9286	0.0709	0.5744	0.9735	594000000	(1) __Glyco_Fuc_HexNAc (O); (14) __Glyco_Fuc_HexNAc (O); (15) __Glyco_Fuc_HexNAc (O)
26	P19823|ITIH2_HUMAN	617	0.9995	1.048	3	OJUJOJJJOOGAFISNFSMTVDGK	OJUJOJJJOO	GAFISNFSMTVDGK	1.036	0.01194	0.6546	0.9611	317000000
					4	OJUUJOJJJOOGAFISNFSMTVDGK	OJUUJOJJJOO	GAFISNFSMTVDGK	0.9273	0.0106	0.8692	0.9721	333000000
					4	OJUUJOJJJOOGAFISNFSMTVDGK	OJUUJOJJJOO	GAFISNFSMTVDGK	1.006	0.01903	0.7949	0.9741	225000000	(20) __Oxidation (M)
					3	OJUUJOJJJOOGAFISNFSMTVDGK	OJUUJOJJJOO	GAFISNFSMTVDGK	0.9934	0.07709	0.7957	0.9772	1170000000	(20) __Oxidation (M)
27	Q9UGM5|FETUB_HUMAN	568	1.188	1.339	3	OJUUJOJOJJOJOOAIFYMNNPSR	OJUUJOJOJJOJOO	AIFYMNNPSR	0.8702	0.1379	0.599	0.9828	330000000	(19) __Oxidation (M)
					4	OJUUJOJJJOOGCNDSDVLAVAGFALR	OJUUJOJJJOO	GCNDSDVLAVAGFALR	1.02	0.002272	0.9181	0.9883	4050000000	(11) __Glyco_Fuc_HexNAc (O)
					3	OJUUJOJJJOOVLYLAAYNCTLRPVSK	OJUUJOJJJOO	VLYLAAYNCTLRPVSK	1.157	0.06189	0.6987	0.9763	274000000
					4	OJUUJOUJOJJOJOOAIFYMNNPSR	OJUUJOUJOJJOJOO	AIFYMNNPSR	0.6817	0.205	0.5536	0.9829	66600000	(20) __Oxidation (M)
					3	OJUUJOUJOJJOJOOAIFYMNNPSR	OJUUJOUJOJJOJOO	AIFYMNNPSR	0.9752	0.427	0.5093	0.9843	911000000	(20) __Oxidation (M)
					4	OJUUJOJOJJOJOOAIFYMNNPSR	OJUUJOJOJJOJOO	AIFYMNNPSR	1.121	0.001438	0.9025	0.9882	1010000000	(13) __Glyco_Fuc_HexNAc (O); (14) __Glyco_Fuc_HexNAc (O); (19) __Oxidation (M)
					5	OJUUJOJOJJOJOOAIFYMNNPSR	OJUUJOJOJJOJOO	AIFYMNNPSR	1.206	0.01621	0.8298	0.9895	855000000	(13) __Glyco_Fuc_HexNAc (O); (14) __Glyco_Fuc_HexNAc (O); (19) __Oxidation (M)
					3	OJUUJOJOJJOJOOAIFYMNNPSR	OJUUJOJOJJOJOO	AIFYMNNPSR	1.942	0.01658	0.7669	0.9273	29200000	(13) __Glyco_Fuc_HexNAc (O); (14) __Glyco_Fuc_HexNAc (O); (19) __Oxidation (M)
					3	OJUUJOUJOJJOJOOAIFYMNNPSR	OJUUJOUJOJJOJOO	AIFYMNNPSR	1.219	0.002327	0.8272	0.9695	1640000000	(6) __Glyco_Fuc_HexNAc (O); (20) __Oxidation (M)
					4	OJUUJOJOJJJOOVLYLAAYNCTLRPVSK	OJUUJOJOJJJOO	VLYLAAYNCTLRPVSK	1.52	0.1276	0.7092	0.9793	1550000000	(12) __Glyco_Fuc_HexNAc (O); (13) __Glyco_Fuc_HexNAc (O)
					3	OJUUJOJOJJJOOVLYLAAYNCTLRPVSK	OJUUJOJOJJJOO	VLYLAAYNCTLRPVSK	1.766	0.01482	0.8968	0.9716	842000000	(12) __Glyco_Fuc_HexNAc (O); (13) __Glyco_Fuc_HexNAc (O)
					4	OJUUJOUJOJJJOOVLYLAAYNCTLRPVSK	OJUUJOUJOJJJOO	VLYLAAYNCTLRPVSK	1.608	0.0235	0.8319	0.9825	4770000000	(13) __Glyco_Fuc_HexNAc (O); (14) __Glyco_Fuc_HexNAc (O)
28	Q96KN2|CNDP1_HUMAN	533	1.146	1.254	4	OJUJOJJJOOLVPHMNVSAVEK	OJUJOJJJOO	LVPHMNVSAVEK	1.054	0.2602	0.6957	0.9728	56400000	(10) __Glyco_Fuc_HexNAc (O)
					3	OJUJOJJJOOLVPHMNVSAVEK	OJUJOJJJOO	LVPHMNVSAVEK	1.175	0.02652	0.5273	0.9553	160000000	(5) __Glyco_Fuc_HexNAc (O); (10) __Glyco_Fuc_HexNAc (O)
					4	OJUUJOJJJOOLVPHMNVSAVEK	OJUUJOJJJOO	LVPHMNVSAVEK	1.531	0.05871	0.6512	0.9506	2480000	(16) __Oxidation (M)
					4	OJUUJOJJJOOLVPHMNVSAVEK	OJUUJOJJJOO	LVPHMNVSAVEK	0.9023	0.2557	0.887	0.9829	1160000000	(11) __Glyco_Fuc_HexNAc (O)
					3	OJUUJOJJJOOLVPHMNVSAVEK	OJUUJOJJJOO	LVPHMNVSAVEK	1.054	0.01537	0.8836	0.9821	4060000000	(11) __Glyco_Fuc_HexNAc (O)
					3	OJUUJOJJJOOLVPHMNVSAVEK	OJUUJOJJJOO	LVPHMNVSAVEK	0.9304	0.01449	0.792	0.9777	351000000	(11) __Glyco_Fuc_HexNAc (O); (16) __Oxidation (M)
					4	OJUUJOJJJOOLVPHMNVSAVEK	OJUUJOJJJOO	LVPHMNVSAVEK	0.9904	0.3745	0.562	0.9682	22000000	(11) __Glyco_Fuc_HexNAc (O); (16) __Oxidation (M)
					3	OJUUJOJJJOOLVPHMNVSAVEK	OJUUJOJJJOO	LVPHMNVSAVEK	1.36	0.005256	0.5772	0.9624	795000000	(10) __Glyco_Fuc_HexNAc (O); (11) __Glyco_Fuc_HexNAc (O)
					4	OJUUJOJOJJOJOOLVPHMNVSAVEK	OJUUJOJOJJOJOO	LVPHMNVSAVEK	1.007	0.02121	0.6379	0.9584	24700000	(19) __Oxidation (M)
					3	OJUUJOJOJJJOOLVPHMNVSAVEK	OJUUJOJOJJJOO	LVPHMNVSAVEK	1.751	0.112	0.6451	0.8614	29400000	(6) __Glyco_Fuc_HexNAc (O); (13) __Glyco_Fuc_HexNAc (O)
					3	OJUUJOUJOJJJOOLVPHMNVSAVEK	OJUUJOUJOJJJOO	LVPHMNVSAVEK	1.146	0.115	0.5359	0.9263	131000000	(14) __Glyco_Fuc_HexNAc (O)
29	Q10589|BST2_HUMAN	532	1.169	1.37	4	OJUJOJJJOONVTHLLQQELTEAQK	OJUJOJJJOO	NVTHLLQQELTEAQK	0.7979	0.1015	0.6955	0.9744	270000000
					4	OJUUJOJJJOONVTHLLQQELTEAQK	OJUUJOJJJOO	NVTHLLQQELTEAQK	0.9293	0.004596	0.9135	0.9854	5630000000
					3	OJUUJOJJJOONVTHLLQQELTEAQK	OJUUJOJJJOO	NVTHLLQQELTEAQK	0.9608	0.04832	0.8655	0.9824	4490000000
					4	OJUUJOUJOJJOJOONVTHLLQQELTEAQK	OJUUJOUJOJJOJOO	NVTHLLQQELTEAQK	1.483	0.06588	0.7074	0.9745	948000000	(15) __Glyco_Fuc_HexNAc (O)
					3	OJUUJOUJOJJOJOONVTHLLQQELTEAQK	OJUUJOUJOJJOJOO	NVTHLLQQELTEAQK	1.422	0.02207	0.8373	0.9479	217000000	(15) __Glyco_Fuc_HexNAc (O)
					4	OJUUJOUJOJJOJOONVTHLLQQELTEAQK	OJUUJOUJOJJOJOO	NVTHLLQQELTEAQK	1.752	0.03938	0.8082	0.9797	838000000	(6) __Glyco_Fuc_HexNAc (O); (15) __Glyco_Fuc_HexNAc (O)
30	P27169|PON1_HUMAN	502	0.8083	1.088	3	OJUJOJJJOOHANWTLTPLK	OJUJOJJJOO	HANWTLTPLK	0.7173	0.004999	0.6232	0.9614	666000000
					4	OJUUJOJJJOOHANWTLTPLK	OJUUJOJJJOO	HANWTLTPLK	0.8083	0.03891	0.9027	0.9851	1010000000
					3	OJUUJOJJJOOHANWTLTPLK	OJUUJOJJJOO	HANWTLTPLK	0.8195	0.01272	0.8623	0.9827	3000000000
31	P05546|HEP2_HUMAN	486	1.11	1.045	3	OJUUJOJJJOODFVNASSK	OJUUJOJJJOO	DFVNASSK	1.076	0.08563	0.5039	0.9694	201000000
					4	OJUUJOJOJJOJOONLSMPLLPADFHK	OJUUJOJOJJOJOO	NLSMPLLPADFHK	1.145	0.01302	0.8237	0.9806	1130000000	(18) __Oxidation (M)
32	P07996|TSP1_HUMAN	477	1.082	1.111	3	OJUJOJJJOOVVNSTTGPGEHLR	OJUJOJJJOO	VVNSTTGPGEHLR	0.9531	0.2473	0.6159	0.9607	11700000	(5) __Glyco_Fuc_HexNAc (O)
					3	OJUUJOJJJOOVVNSTTGPGEHLR	OJUUJOJJJOO	VVNSTTGPGEHLR	0.9654	0.02026	0.757	0.9758	287000000
					4	OJUUJOJJJOOVVNSTTGPGEHLR	OJUUJOJJJOO	VVNSTTGPGEHLR	0.9304	0.032	0.7347	0.9621	103000000
					3	OJUJOJOJJJOOLCNNPTPQFGGK	OJUJOJOJJJOO	LCNNPTPQFGGK	1.082	0.07066	0.761	0.9785	50300000
					3	OJUUJOJOJJJOOLCNNPTPQFGGK	OJUUJOJOJJJOO	LCNNPTPQFGGK	1.098	0.1523	0.5998	0.9794	254000000
					3	OJUUJOJJJOOQVTQSYWDTNPTR	OJUUJOJJJOO	QVTQSYWDTNPTR	1.099	0.03673	0.5563	0.9581	279000000	(10) __Glyco_Fuc_HexNAc (O); (11) __Glyco_Fuc_HexNAc (O)
					4	OJUUJOJJJOOQVTQSYWDTNPTR	OJUUJOJJJOO	QVTQSYWDTNPTR	1.25	0.0116	0.7149	0.9769	152000000	(10) __Glyco_Fuc_HexNAc (O); (11) __Glyco_Fuc_HexNAc (O)
33	Q99650|OSMR_HUMAN	472	0.9896	1.336	3	OJUUJOJJJOOMMQYNVSIK	OJUUJOJJJOO	MMQYNVSIK	0.6178	0.03123	0.7259	0.9659	417000000	(11) __Glyco_Fuc_HexNAc (O); (13) __Oxidation (M)
					3	OJUUJOJOJJOJOOMMQYNVSIK	OJUUJOJOJJOJOO	MMQYNVSIK	1.109	0.1455	0.6007	0.9788	252000000	(16) __Oxidation (M)
					5	OJUJOJJJOONNFTYLCQIELHGEGK	OJUJOJJJOO	NNFTYLCQIELHGEGK	1.182	0.01129	0.7632	0.9835	156000000	(10) __Glyco_Fuc_HexNAc (O)
					4	OJUJOJJJOONNFTYLCQIELHGEGK	OJUJOJJJOO	NNFTYLCQIELHGEGK	1.084	0.03216	0.6981	0.9579	41900000	(10) __Glyco_Fuc_HexNAc (O)
					4	OJUUJOJOJJOJOOSVNILFNLTHR	OJUUJOJOJJOJOO	SVNILFNLTHR	0.9345	0.1125	0.8993	0.9868	2320000000
					3	OJUUJOJOJJOJOOSVNILFNLTHR	OJUUJOJOJJOJOO	SVNILFNLTHR	1.033	0.02416	0.7728	0.9764	1020000000
					5	OJUUJOUJOJJOJOOSVNILFNLTHR	OJUUJOUJOJJOJOO	SVNILFNLTHR	0.9136	0.1962	0.585	0.952	18300000
					4	OJUUJOUJOJJOJOOSVNILFNLTHR	OJUUJOUJOJJOJOO	SVNILFNLTHR	1.092	0.02014	0.8551	0.9863	1620000000
					4	OJUUJOUJOJJOJOOSVNILFNLTHR	OJUUJOUJOJJOJOO	SVNILFNLTHR	1.578	0.0699	0.6108	0.9568	117000000	(6) __Glyco_Fuc_HexNAc (O)
					3	OJUUJOUJOJOJJJOONIQNNVSCYLEGK	OJUUJOUJOJOJJJOO	NIQNNVSCYLEGK	0.948	0.01909	0.5378	0.9658	618000000
34	Q14624|ITIH4_HUMAN	459	0.8999	1.042	3	OJUJOJJJOOAFITNFSMIIDGMTYPGIIK	OJUJOJJJOO	AFITNFSMIIDGMTYPGIIK	0.8544	0.01786	0.5688	0.9634	450000000
					4	OJUJOJJJOOAFITNFSMIIDGMTYPGIIK	OJUJOJJJOO	AFITNFSMIIDGMTYPGIIK	0.9316	0.099	0.6919	0.9766	130000000
					4	OJUUJOJJJOOAFITNFSMIIDGMTYPGIIK	OJUUJOJJJOO	AFITNFSMIIDGMTYPGIIK	0.8999	0.004201	0.9057	0.983	4000000000
					3	OJUUJOJJJOOAFITNFSMIIDGMTYPGIIK	OJUUJOJJJOO	AFITNFSMIIDGMTYPGIIK	0.9635	0.02704	0.9061	0.9824	3680000000
					4	OJUJJOJJJOOAFITNFSMIIDGMTYPGIIK	OJUJJOJJJOO	AFITNFSMIIDGMTYPGIIK	0.8885	0.005289	0.685	0.9414	343000000	(6) __Glyco_Fuc_HexNAc (O)
					4	OJUUJOJJJOOLPTQNITFQTESSVAEQEAEFQSPK	OJUUJOJJJOO	LPTQNITFQTESSVAEQEAEFQSPK	0.8888	0.02776	0.7476	0.9581	2320000000
					5	OJUUJOUJOJJJOOLPTQNITFQTESSVAEQEAEFQSPK	OJUUJOUJOJJJOO	LPTQNITFQTESSVAEQEAEFQSPK	0.9396	0.05168	0.6232	0.935	130000000
35	P24043|LAMA2_HUMAN	436	1.242	1.42	3	OJUUJOJOJJJOONLSMK	OJUUJOJOJJJOO	NLSMK	1.631	0.02214	0.6194	0.971	97900000	(8) __Glyco_Fuc_HexNAc (O)
					3	OJUUJOJJJOOLSAIPNDTAAK	OJUUJOJJJOO	LSAIPNDTAAK	0.9954	0.04473	0.6856	0.969	115000000	(11) __Glyco_Fuc_HexNAc (O)
					4	OJUUJOJOJJOJOONLSMK	OJUUJOJOJJOJOO	NLSMK	0.6292	2.184	0.5797	0.9925	60100000	(14) __Glyco_Fuc_HexNAc (O)
					4	OJUUJOJOJJJOOLSAIPNDTAAK	OJUUJOJOJJJOO	LSAIPNDTAAK	0.6362	0.1002	0.5383	0.9272	12100000
					4	OJUUJOJOJJOJOOLNETLGTR	OJUUJOJOJJOJOO	LNETLGTR	0.6675	0.04836	0.7581	0.9629	117000000
					3	OJUJJOJJJOOMLYGLENMTQELK	OJUJJOJJJOO	MLYGLENMTQELK	1.42	0.01697	0.6529	0.9352	1700000000	(12) __Oxidation (M); (19) __Oxidation (M)
					4	OJUUJOJJJOOICNQNSSNPNQR	OJUUJOJJJOO	ICNQNSSNPNQR	1.062	0.05311	0.6531	0.9741	151000000	(11) __Glyco_Fuc_HexNAc (O)
					3	OJUJOJOJJJOOICNQNSSNPNQR	OJUJOJOJJJOO	ICNQNSSNPNQR	1.187	0.01387	0.8372	0.9526	38700000	(11) __Glyco_Fuc_HexNAc (O); (12) __Glyco_Fuc_HexNAc (O)
					3	OJUUJOJJJOOYMQNLTVEQPIEVK	OJUUJOJJJOO	YMQNLTVEQPIEVK	1.56	0.01317	0.598	0.9542	128000000	(11) __Glyco_Fuc_HexNAc (O)
					4	OJUUJOJJJOOYMQNLTVEQPIEVK	OJUUJOJJJOO	YMQNLTVEQPIEVK	1.341	0.01438	0.821	0.9775	146000000	(11) __Glyco_Fuc_HexNAc (O)
					4	OJUUJOJJJOOMLYGLENMTQELK	OJUUJOJJJOO	MLYGLENMTQELK	1.024	0.3712	0.5661	0.982	264000000	(10) __Glyco_Fuc_HexNAc (O); (11) __Glyco_Fuc_HexNAc (O)
					4	OJUUJOJOJJOJOOTLNDTLGK	OJUUJOJOJJOJOO	TLNDTLGK	1.877	0.6851	0.6925	0.9304	417000	(11) __Glyco_Fuc_HexNAc (O); (13) __Glyco_Fuc_HexNAc (O); (14) __Glyco_Fuc_HexNAc (O)
					3	OJUUJOJOJJJOOICNQNSSNPNQR	OJUUJOJOJJJOO	ICNQNSSNPNQR	0.6644	0.05671	0.5194	0.9598	27000000	(13) __Glyco_Fuc_HexNAc (O)
					4	OJUUJOJOJJJOOICNQNSSNPNQR	OJUUJOJOJJJOO	ICNQNSSNPNQR	1.121	0.00144	0.9025	0.9882	1010000000	(12) __Glyco_Fuc_HexNAc (O); (13) __Glyco_Fuc_HexNAc (O)
					5	OJUUJOJOJJJOOICNQNSSNPNQR	OJUUJOJOJJJOO	ICNQNSSNPNQR	1.136	0.001042	0.9093	0.9894	1030000000	(12) __Glyco_Fuc_HexNAc (O); (13) __Glyco_Fuc_HexNAc (O)
					3	OJUUJOJOJJJOOICNQNSSNPNQR	OJUUJOJOJJJOO	ICNQNSSNPNQR	1.93	0.01604	0.7679	0.9272	29500000	(12) __Glyco_Fuc_HexNAc (O); (13) __Glyco_Fuc_HexNAc (O)
					3	OJUUJOJOJJJOONESGIILLGSGGTPAPPR	OJUUJOJOJJJOO	NESGIILLGSGGTPAPPR	2.387	0.01221	0.9	0.9821	1530000000
					4	OJUUJOJOJJJOONESGIILLGSGGTPAPPR	OJUUJOJOJJJOO	NESGIILLGSGGTPAPPR	1.354	0.1695	0.7002	0.981	233000000
					4	OJUUJOJJJOOLEQMVMSINLTGPLPAPYK	OJUUJOJJJOO	LEQMVMSINLTGPLPAPYK	1.444	0.1532	0.6854	0.9777	103000000
					4	OJUUJOJJJOOLEQMVMSINLTGPLPAPYK	OJUUJOJJJOO	LEQMVMSINLTGPLPAPYK	1.544	0.07474	0.5423	0.9666	73300000	(10) __Glyco_Fuc_HexNAc (O)
					4	OJUUJOUJOJJJOONESGIILLGSGGTPAPPR	OJUUJOUJOJJJOO	NESGIILLGSGGTPAPPR	1.19	0.04184	0.6854	0.9842	738000000
					4	OJUUJOJOJJOJOOLEQMVMSINLTGPLPAPYK	OJUUJOJOJJOJOO	LEQMVMSINLTGPLPAPYK	1.297	0.01912	0.6686	0.9744	247000000	(20) __Oxidation (M)
					3	OJUUJOJOJJOJOOLEQMVMSINLTGPLPAPYK	OJUUJOJOJJOJOO	LEQMVMSINLTGPLPAPYK	1.148	0.2423	0.5517	0.9287	26700000	(20) __Oxidation (M)
					4	OJUUJOUJOJOJJJOONESGIILLGSGGTPAPPR	OJUUJOUJOJOJJJOO	NESGIILLGSGGTPAPPR	1.608	0.01844	0.713	0.9751	651000000
					3	OJUUJOUJOJOJJJOONESGIILLGSGGTPAPPR	OJUUJOUJOJOJJJOO	NESGIILLGSGGTPAPPR	1.535	0.02443	0.8551	0.9548	281000000
					4	OJUUJOUJOJOJJJOONESGIILLGSGGTPAPPR	OJUUJOUJOJOJJJOO	NESGIILLGSGGTPAPPR	1.356	0.06927	0.7748	0.9803	524000000	(6) __Glyco_Fuc_HexNAc (O)
					4	OJUUJOUJOJOJJJOOYMQNLTVEQPIEVK	OJUUJOUJOJOJJJOO	YMQNLTVEQPIEVK	1.012	0.2248	0.5638	0.9749	706000000	(15) __Glyco_Fuc_HexNAc (O); (16) __Glyco_Fuc_HexNAc (O); (18) __Oxidation (M)
36	P01591|IGJ_HUMAN	423	0.9699	1.369	2	OJUJOJJJOOENISDPTSPLR	OJUJOJJJOO	ENISDPTSPLR	0.5314	0.05923	0.5191	0.9008	38300000
					3	OJUJOJJJOOENISDPTSPLR	OJUJOJJJOO	ENISDPTSPLR	0.7612	0.003612	0.8341	0.9732	1170000000
					3	OJUUJOJJJOOENISDPTSPLR	OJUUJOJJJOO	ENISDPTSPLR	1.27	0.1087	0.5285	0.9819	1030000000
					3	OJUUJOJOJJOJOOENISDPTSPLR	OJUUJOJOJJOJOO	ENISDPTSPLR	0.7355	0.04672	0.6245	0.982	494000000
					3	OJUUJOUJOJJOJOOENISDPTSPLR	OJUUJOUJOJJOJOO	ENISDPTSPLR	1.09	0.2666	0.5073	0.9827	974000000
					4	OJUUJOUJOJJOJOOENISDPTSPLR	OJUUJOUJOJJOJOO	ENISDPTSPLR	0.9699	0.2128	0.8582	0.9793	1440000000
					3	OJUUJOUJOJJOJOOENISDPTSPLR	OJUUJOUJOJJOJOO	ENISDPTSPLR	1.206	0.00188	0.8272	0.9695	1690000000	(6) __Glyco_Fuc_HexNAc (O)
37	P16284|PECA1_HUMAN	416	1.122	1.221	3	OJUUJOJJJOOVNCSVPEEK	OJUUJOJJJOO	VNCSVPEEK	1.122	0.01724	0.6291	0.9224	44400000	(10) __Glyco_Fuc_HexNAc (O); (11) __Glyco_Fuc_HexNAc (O)
					4	OJUUJOJJJOODDVLFYNISSMK	OJUUJOJJJOO	DDVLFYNISSMK	0.7975	0.03311	0.5666	0.981	467000000
					2	OJUUJOJJJOODDVLFYNISSMK	OJUUJOJJJOO	DDVLFYNISSMK	1.071	0.01955	0.7267	0.9221	108000000
					4	OJUUJOJJJOODDVLFYNISSMK	OJUUJOJJJOO	DDVLFYNISSMK	1.33	0.03821	0.6382	0.9706	156000000	(6) __Glyco_Fuc_HexNAc (O)
					3	OJUUJOJOJJJOODDVLFYNISSMK	OJUUJOJOJJJOO	DDVLFYNISSMK	0.727	0.04752	0.6251	0.9822	490000000
					3	OJUJOJOJJJOODDVLFYNISSMK	OJUJOJOJJJOO	DDVLFYNISSMK	1.188	0.07744	0.5414	0.9523	22700000	(11) __Glyco_Fuc_HexNAc (O); (12) __Glyco_Fuc_HexNAc (O)
					4	OJUUJOJJJOOLNLSCSIPGAPPANFTIQK	OJUUJOJJJOO	LNLSCSIPGAPPANFTIQK	1.055	0.04457	0.5274	0.9539	47300000
					4	OJUUJOUJOJJJOODDVLFYNISSMK	OJUUJOUJOJJJOO	DDVLFYNISSMK	0.9807	0.2377	0.7304	0.9732	1430000000
					3	OJUUJOUJOJJJOODDVLFYNISSMK	OJUUJOUJOJJJOO	DDVLFYNISSMK	0.8485	0.3377	0.5035	0.9836	843000000
					4	OJUUJOJOJJJOODDVLFYNISSMK	OJUUJOJOJJJOO	DDVLFYNISSMK	1.287	0.06532	0.7056	0.9879	784000000	(12) __Glyco_Fuc_HexNAc (O); (13) __Glyco_Fuc_HexNAc (O)
					5	OJUUJOJOJJJOODDVLFYNISSMK	OJUUJOJOJJJOO	DDVLFYNISSMK	1.171	0.02716	0.7606	0.9896	827000000	(12) __Glyco_Fuc_HexNAc (O); (13) __Glyco_Fuc_HexNAc (O)
					3	OJUUJOJOJJJOODDVLFYNISSMK	OJUUJOJOJJJOO	DDVLFYNISSMK	1.403	0.1537	0.7431	0.9302	26100000	(12) __Glyco_Fuc_HexNAc (O); (13) __Glyco_Fuc_HexNAc (O)
					3	OJUUJOUJOJJJOODDVLFYNISSMK	OJUUJOUJOJJJOO	DDVLFYNISSMK	1.145	0.04405	0.8247	0.971	1650000000	(6) __Glyco_Fuc_HexNAc (O)
38	P07307|ASGR2_HUMAN	408	1.121	1.296	4	OJUJOJJJOOFVACQMELLHSNGSQR	OJUJOJJJOO	FVACQMELLHSNGSQR	0.7212	0.01136	0.7134	0.9797	500000000	(16) __Oxidation (M)
					3	OJUJOJJJOOFVACQMELLHSNGSQR	OJUJOJJJOO	FVACQMELLHSNGSQR	1.121	0.008678	0.8753	0.984	1240000000	(16) __Oxidation (M)
					4	OJUJOJJJOOFVACQMELLHSNGSQR	OJUJOJJJOO	FVACQMELLHSNGSQR	1.232	0.01116	0.6508	0.9774	388000000	(5) __Glyco_Fuc_HexNAc (O); (16) __Oxidation (M)
					3	OJUJOJJJOOFVACQMELLHSNGSQR	OJUJOJJJOO	FVACQMELLHSNGSQR	1.432	0.01786	0.8903	0.9798	592000000	(5) __Glyco_Fuc_HexNAc (O); (16) __Oxidation (M)
					4	OJUUJOJJJOOFVACQMELLHSNGSQR	OJUUJOJJJOO	FVACQMELLHSNGSQR	1.064	0.001946	0.9093	0.9858	6060000000	(17) __Oxidation (M)
					3	OJUUJOJJJOOFVACQMELLHSNGSQR	OJUUJOJJJOO	FVACQMELLHSNGSQR	1.128	0.02293	0.8752	0.9824	6480000000	(17) __Oxidation (M)
					4	OJUUJOJJJOOFVACQMELLHSNGSQR	OJUUJOJJJOO	FVACQMELLHSNGSQR	0.9937	0.002247	0.7078	0.9705	2700000000	(6) __Glyco_Fuc_HexNAc (O); (17) __Oxidation (M)
					4	OJUUJOUJOJJJOOFVACQMELLHSNGSQR	OJUUJOUJOJJJOO	FVACQMELLHSNGSQR	0.6612	0.1138	0.5546	0.9655	434000000	(20) __Oxidation (M)
					4	OJUUJOUJOJJJOOFVACQMELLHSNGSQR	OJUUJOUJOJJJOO	FVACQMELLHSNGSQR	1.307	0.03258	0.7535	0.9793	1500000000	(6) __Glyco_Fuc_HexNAc (O); (20) __Oxidation (M)
39	Q07954|LRP1_HUMAN	404	1.039	1.291	3	OJUJJOJJJOOWTGHNVTVVQR	OJUJJOJJJOO	WTGHNVTVVQR	1.368	0.01283	0.8725	0.9786	359000000
					3	OJUJOJOJJJOONSTTLVMHMK	OJUJOJOJJJOO	NSTTLVMHMK	1.023	0.02093	0.624	0.9404	454000000
					3	OJUJOJOJJJOONSTTLVMHMK	OJUJOJOJJJOO	NSTTLVMHMK	0.9843	0.05837	0.8579	0.9845	1430000000	(21) __Oxidation (M)
					3	OJUOJOJJJOOIETILLNGTDR	OJUOJOJJJOO	IETILLNGTDR	1.25	0.01027	0.6288	0.9452	105000000	(11) __Glyco_Fuc_HexNAc (O)
					3	OJUJOJJJOOMHLNGSNVQVLHR	OJUJOJJJOO	MHLNGSNVQVLHR	1.006	0.09961	0.5549	0.9656	59000000	(10) __Glyco_Fuc_HexNAc (O)
					3	OJUUJOJJJOOWTGHNVTVVQR	OJUUJOJJJOO	WTGHNVTVVQR	0.8588	0.03632	0.7279	0.9526	1700000000	(11) __Glyco_Fuc_HexNAc (O)
					3	OJUJOJOJJJOOIETILLNGTDR	OJUJOJOJJJOO	IETILLNGTDR	1.229	0.01624	0.9034	0.988	5250000000	(12) __Glyco_Fuc_HexNAc (O)
					4	OJUUJOJJJOOFNSTEYQVVTR	OJUUJOJJJOO	FNSTEYQVVTR	1.006	0.01896	0.7942	0.9742	225000000	(11) __Glyco_Fuc_HexNAc (O)
					3	OJUUJOJJJOOFNSTEYQVVTR	OJUUJOJJJOO	FNSTEYQVVTR	0.9937	0.0836	0.7957	0.9772	1170000000	(11) __Glyco_Fuc_HexNAc (O)
					4	OJUUJOJJJOOMHLNGSNVQVLHR	OJUUJOJJJOO	MHLNGSNVQVLHR	1.137	0.07213	0.5589	0.9788	177000000	(11) __Glyco_Fuc_HexNAc (O)
					3	OJUUJOJOJJJOOIETILLNGTDR	OJUUJOJOJJJOO	IETILLNGTDR	1.311	0.004919	0.9051	0.9871	50800000000	(13) __Glyco_Fuc_HexNAc (O)
					4	OJUUJOJOJJJOOIETILLNGTDR	OJUUJOJOJJJOO	IETILLNGTDR	0.6514	0.07884	0.9204	0.9872	13200000000	(13) __Glyco_Fuc_HexNAc (O)
					3	OJUUJOJOJJJOOWTGHNVTVVQR	OJUUJOJOJJJOO	WTGHNVTVVQR	0.7166	0.1785	0.5531	0.9468	263000000	(13) __Glyco_Fuc_HexNAc (O)
					4	OJUUJOJOJJJOOLNLDGSNYTLLK	OJUUJOJOJJJOO	LNLDGSNYTLLK	0.9965	0.06737	0.6945	0.9593	252000000	(13) __Glyco_Fuc_HexNAc (O)
					3	OJUUJOJOJJOJOONSTTLVMHMK	OJUUJOJOJJOJOO	NSTTLVMHMK	1.013	0.01075	0.6046	0.9512	104000000	(14) __Glyco_Fuc_HexNAc (O); (23) __Oxidation (M)
					4	OJUUJOUJOJJOJOODNATDSVPLR	OJUUJOUJOJJOJOO	DNATDSVPLR	0.6228	0.02096	0.6806	0.9714	126000000
					4	OJUUJOJOJJOJOODNATDSVPLR	OJUUJOJOJJOJOO	DNATDSVPLR	0.8119	0.06301	0.5044	0.9798	370000000	(13) __Glyco_Fuc_HexNAc (O); (14) __Glyco_Fuc_HexNAc (O)
					3	OJUUJOJOJJOJOOLNGTDPIVAADSK	OJUUJOJOJJOJOO	LNGTDPIVAADSK	1.083	0.01573	0.8951	0.982	2500000000	(14) __Glyco_Fuc_HexNAc (O)
					4	OJUUJOJOJJOJOOLNGTDPIVAADSK	OJUUJOJOJJOJOO	LNGTDPIVAADSK	0.9055	0.1615	0.5338	0.9865	1530000000	(14) __Glyco_Fuc_HexNAc (O)
					4	OJUUJOUJOJJOJOODNATDSVPLR	OJUUJOUJOJJOJOO	DNATDSVPLR	1.873	0.03704	0.5062	0.8932	156000000	(6) __Glyco_Fuc_HexNAc (O)
					3	OJUUJOJOJOJJJOOIETILLNGTDR	OJUUJOJOJOJJJOO	IETILLNGTDR	1.487	0.006211	0.7245	0.9568	233000000	(15) __Glyco_Fuc_HexNAc (O)
					4	OJUUJOJOJJOJOOFNSTEYQVVTR	OJUUJOJOJJOJOO	FNSTEYQVVTR	1.055	0.03713	0.5708	0.9505	45900000	(11) __Glyco_Fuc_HexNAc (O); (13) __Glyco_Fuc_HexNAc (O); (14) __Glyco_Fuc_HexNAc (O)
					4	OJUUJOUJOJOJJJOOIETILLNGTDR	OJUUJOUJOJOJJJOO	IETILLNGTDR	1.553	0.0101	0.8695	0.9812	396000000	(16) __Glyco_Fuc_HexNAc (O)
					4	OJUUJOJJJOOVVLVNVSISWPNGISVDYQDGK	OJUUJOJJJOO	VVLVNVSISWPNGISVDYQDGK	1.129	0.005909	0.822	0.9834	2740000000	(11) __Glyco_Fuc_HexNAc (O)
					5	OJUUJOJJJOOVVLVNVSISWPNGISVDYQDGK	OJUUJOJJJOO	VVLVNVSISWPNGISVDYQDGK	1.097	0.002503	0.9156	0.9907	6700000000	(11) __Glyco_Fuc_HexNAc (O)
					3	OJUUJOJOJJOJOOLTSCATNASICGDEAR	OJUUJOJOJJOJOO	LTSCATNASICGDEAR	1.284	0.1006	0.5553	0.9856	572000000	(13) __Glyco_Fuc_HexNAc (O); (14) __Glyco_Fuc_HexNAc (O)
40	P23470|PTPRG_HUMAN	380	1.092	1.243	4	OJUUJOJJJOONSSVVPSER	OJUUJOJJJOO	NSSVVPSER	0.8501	0.1022	0.5994	0.9789	184000000	(10) __Glyco_Fuc_HexNAc (O); (11) __Glyco_Fuc_HexNAc (O)
					4	OJUUJOJJJOONTSGMISRPAPGR	OJUUJOJJJOO	NTSGMISRPAPGR	0.8283	0.06125	0.5668	0.9532	11700000	(11) __Glyco_Fuc_HexNAc (O); (16) __Oxidation (M)
					4	OJUJOJJJOOSDFSQTMLFQANTTR	OJUJOJJJOO	SDFSQTMLFQANTTR	0.7146	0.01678	0.7145	0.9796	498000000	(10) __Glyco_Fuc_HexNAc (O)
					3	OJUJOJJJOOSDFSQTMLFQANTTR	OJUJOJJJOO	SDFSQTMLFQANTTR	1.126	0.009615	0.8766	0.9835	1250000000	(10) __Glyco_Fuc_HexNAc (O)
					3	OJUJOJJJOOGTDYINASYIMGYYR	OJUJOJJJOO	GTDYINASYIMGYYR	1.092	0.01772	0.7995	0.9482	54800000	(10) __Glyco_Fuc_HexNAc (O)
					4	OJUJOJJJOOSDFSQTMLFQANTTR	OJUJOJJJOO	SDFSQTMLFQANTTR	1.229	0.01657	0.5654	0.9768	364000000	(5) __Glyco_Fuc_HexNAc (O); (10) __Glyco_Fuc_HexNAc (O)
					3	OJUJOJJJOOSDFSQTMLFQANTTR	OJUJOJJJOO	SDFSQTMLFQANTTR	1.451	0.008713	0.8903	0.9798	615000000	(5) __Glyco_Fuc_HexNAc (O); (10) __Glyco_Fuc_HexNAc (O)
					4	OJUUJOJJJOOSDFSQTMLFQANTTR	OJUUJOJJJOO	SDFSQTMLFQANTTR	1.064	0.001946	0.9095	0.9858	6060000000	(11) __Glyco_Fuc_HexNAc (O)
					3	OJUUJOJJJOOSDFSQTMLFQANTTR	OJUUJOJJJOO	SDFSQTMLFQANTTR	1.129	0.02257	0.8833	0.9832	6510000000	(11) __Glyco_Fuc_HexNAc (O)
					4	OJUUJOJJJOOSDFSQTMLFQANTTR	OJUUJOJJJOO	SDFSQTMLFQANTTR	0.9938	0.002016	0.7238	0.971	2700000000	(6) __Glyco_Fuc_HexNAc (O); (11) __Glyco_Fuc_HexNAc (O)
					4	OJUUJOJOJJOJOONTSGMISRPAPGR	OJUUJOJOJJOJOO	NTSGMISRPAPGR	1.107	0.09444	0.5194	0.9454	51600000	(11) __Glyco_Fuc_HexNAc (O); (13) __Glyco_Fuc_HexNAc (O); (14) __Glyco_Fuc_HexNAc (O)
					4	OJUUJOUJOJJJOOSDFSQTMLFQANTTR	OJUUJOUJOJJJOO	SDFSQTMLFQANTTR	0.7293	0.1261	0.5812	0.9636	466000000	(14) __Glyco_Fuc_HexNAc (O)
					4	OJUUJOUJOJJJOOSDFSQTMLFQANTTR	OJUUJOUJOJJJOO	SDFSQTMLFQANTTR	1.299	0.0354	0.7598	0.9793	1530000000	(6) __Glyco_Fuc_HexNAc (O); (14) __Glyco_Fuc_HexNAc (O)
41	P13671|CO6_HUMAN	371	1.133	1.321	2	OJUUJOJJJOOVLNFTTK	OJUUJOJJJOO	VLNFTTK	1.409	0.03887	0.5042	0.8955	62200000
					4	OJUUJOJJJOOVLNFTTK	OJUUJOJJJOO	VLNFTTK	0.8053	0.03075	0.7633	0.9583	40900000
					3	OJUUJOJJJOOVLNFTTK	OJUUJOJJJOO	VLNFTTK	1.068	0.03391	0.8063	0.98	1250000000
					4	OJUUJOJJJOOTLNICEVGTIR	OJUUJOJJJOO	TLNICEVGTIR	1.133	0.1131	0.5655	0.965	23200000
					4	OJUUJOJOJJJOOVLNFTTK	OJUUJOJOJJJOO	VLNFTTK	1.671	0.1059	0.5417	0.9602	78000000	(13) __Glyco_Fuc_HexNAc (O)
42	Q04756|HGFA_HUMAN	362	1.249	1.547	4	OJUJOJJJOOCFLGNGTGYR	OJUJOJJJOO	CFLGNGTGYR	0.7353	0.07257	0.5603	0.9711	95500000	(10) __Glyco_Fuc_HexNAc (O)
					3	OJUJOJJJOOCFLGNGTGYR	OJUJOJJJOO	CFLGNGTGYR	1.06	0.02652	0.5507	0.9187	641000000	(10) __Glyco_Fuc_HexNAc (O)
					4	OJUJOJJJOOCFLGNGTGYR	OJUJOJJJOO	CFLGNGTGYR	0.5172	1.021	0.7045	0.8034	9300	(1) __Glyco_Fuc_HexNAc (O); (10) __Glyco_Fuc_HexNAc (O)
					3	OJUUJOJJJOOCFLGNGTGYR	OJUUJOJJJOO	CFLGNGTGYR	1.206	0.002398	0.9033	0.9887	4620000000	(11) __Glyco_Fuc_HexNAc (O)
					2	OJUUJOJJJOOCFLGNGTGYR	OJUUJOJJJOO	CFLGNGTGYR	1.294	0.01264	0.8126	0.9411	115000000	(11) __Glyco_Fuc_HexNAc (O)
					4	OJUUJOUJOJJJOOCFLGNGTGYR	OJUUJOUJOJJJOO	CFLGNGTGYR	1.883	0.0387	0.5051	0.8934	155000000	(6) __Glyco_Fuc_HexNAc (O); (14) __Glyco_Fuc_HexNAc (O)
					4	OJUUJOJJJOOYIPYTLYSVFNPSDHDLVLIR	OJUUJOJJJOO	YIPYTLYSVFNPSDHDLVLIR	1.461	0.07251	0.5711	0.9654	1650000000
					3	OJUUJOJJJOOYIPYTLYSVFNPSDHDLVLIR	OJUUJOJJJOO	YIPYTLYSVFNPSDHDLVLIR	1.739	0.02532	0.8962	0.9715	838000000
43	P22455|FGFR4_HUMAN	348	1.047	1.245	4	OJUUJOJJJOOTADINSSEVEVLYLR	OJUUJOJJJOO	TADINSSEVEVLYLR	1.047	0.01057	0.7879	0.9827	606000000	(11) __Glyco_Fuc_HexNAc (O)
					3	OJUUJOJJJOOTADINSSEVEVLYLR	OJUUJOJJJOO	TADINSSEVEVLYLR	1.165	0.01326	0.7971	0.9766	1120000000	(11) __Glyco_Fuc_HexNAc (O)
					4	OJUUJOJOJJJOOTADINSSEVEVLYLR	OJUUJOJOJJJOO	TADINSSEVEVLYLR	1.037	0.007171	0.7921	0.9803	1940000000	(12) __Glyco_Fuc_HexNAc (O); (13) __Glyco_Fuc_HexNAc (O)
					3	OJUUJOJOJJJOOTADINSSEVEVLYLR	OJUUJOJOJJJOO	TADINSSEVEVLYLR	0.9929	0.003792	0.5102	0.895	702000000	(12) __Glyco_Fuc_HexNAc (O); (13) __Glyco_Fuc_HexNAc (O)
					4	OJUUJOUJOJJOJOOHIVINGSSFGADGFPYVQVLK	OJUUJOUJOJJOJOO	HIVINGSSFGADGFPYVQVLK	1.698	0.09175	0.6007	0.9534	1520000000
44	P02750|A2GL_HUMAN	339	1.187	1.123	3	OJUUJOJJJOOMFSQNDTR	OJUUJOJJJOO	MFSQNDTR	1.434	0.01016	0.5526	0.9124	78100000
					3	OJUUJOJJJOOLPPGLLANFTLLR	OJUUJOJJJOO	LPPGLLANFTLLR	1.162	0.006822	0.7776	0.9736	262000000
					4	OJUUJOJJJOOLPPGLLANFTLLR	OJUUJOJJJOO	LPPGLLANFTLLR	1.187	0.02442	0.8445	0.9761	104000000
45	P02748|CO9_HUMAN	337	1.365	NA	4	OJUUJOJJJOOAVNITSENLIDDVVSLIR	OJUUJOJJJOO	AVNITSENLIDDVVSLIR	1.365	0.009409	0.7497	0.978	97300000
46	Q9Y2E5|MA2B2_HUMAN	333	0.808	1.123	4	OJUJOJJJOOALHALNVTWR	OJUJOJJJOO	ALHALNVTWR	0.6593	0.1979	0.5224	0.952	25800000
					3	OJUJOJJJOOALHALNVTWR	OJUJOJJJOO	ALHALNVTWR	0.7177	0.005296	0.6232	0.9614	666000000
					4	OJUUJOJJJOOALHALNVTWR	OJUUJOJJJOO	ALHALNVTWR	0.808	0.03919	0.9007	0.9854	1010000000
					3	OJUUJOJJJOOALHALNVTWR	OJUUJOJJJOO	ALHALNVTWR	0.8195	0.01272	0.8623	0.9827	3000000000
					4	OJUUJOJJJOORPYVSYVNNSIAR	OJUUJOJJJOO	RPYVSYVNNSIAR	0.819	0.4487	1	0.9102	1750000	(11) __Glyco_Fuc_HexNAc (O)
47	P05543|THBG_HUMAN	330	0.9354	1.121	3	OJUJOJJJOOVTACHSSQPNATLYK	OJUJOJJJOO	VTACHSSQPNATLYK	0.9719	0.005	0.8811	0.977	143000000
					4	OJUJOJJJOOVTACHSSQPNATLYK	OJUJOJJJOO	VTACHSSQPNATLYK	0.9249	0.01808	0.7835	0.9776	101000000
					3	OJUJJOJJJOOTLYETEVFSTDFSNISAAK	OJUJJOJJJOO	TLYETEVFSTDFSNISAAK	1.092	0.008787	0.5001	0.9073	76700000
					3	OJUUJOJOJJOJOOVTACHSSQPNATLYK	OJUUJOJOJJOJOO	VTACHSSQPNATLYK	0.7949	0.01324	0.8761	0.9805	583000000
					5	OJUUJOJOJJOJOOVTACHSSQPNATLYK	OJUUJOJOJJOJOO	VTACHSSQPNATLYK	0.9354	0.08552	0.6391	0.9375	34000000
48	Q92496|FHR4_HUMAN	317	0.9605	1.033	4	OJUJOJJJOOLGYNANTSVLSFQAVCR	OJUJOJJJOO	LGYNANTSVLSFQAVCR	0.9235	0.02671	0.5605	0.9434	222000000
					4	OJUUJOJJJOOLGYNANTSVLSFQAVCR	OJUUJOJJJOO	LGYNANTSVLSFQAVCR	0.9661	0.01207	0.8839	0.9874	6140000000
					3	OJUUJOJJJOOLGYNANTSVLSFQAVCR	OJUUJOJJJOO	LGYNANTSVLSFQAVCR	1	0.001828	0.8787	0.9846	4230000000
					4	OJUUJOJJJOOLGYNANTSVLSFQAVCR	OJUUJOJJJOO	LGYNANTSVLSFQAVCR	0.9549	0.1845	0.5143	0.9583	3530000	(10) __Glyco_Fuc_HexNAc (O); (11) __Glyco_Fuc_HexNAc (O)
49	P00533|EGFR_HUMAN	313	0.9852	1.285	4	OJUJOJJJOODNIGSQYLLNWCVQIAK	OJUJOJJJOO	DNIGSQYLLNWCVQIAK	1.218	0.03151	0.5345	0.9744	388000000	(5) __Glyco_Fuc_HexNAc (O)
					4	OJUUJOJJJOONCTSISGDLHILPVAFR	OJUUJOJJJOO	NCTSISGDLHILPVAFR	0.9608	0.01186	0.8785	0.9874	6110000000
					3	OJUUJOJJJOONCTSISGDLHILPVAFR	OJUUJOJJJOO	NCTSISGDLHILPVAFR	1	0.01166	0.8764	0.9846	4220000000
					4	OJUUJOJJJOODNIGSQYLLNWCVQIAK	OJUUJOJJJOO	DNIGSQYLLNWCVQIAK	1.057	0.01268	0.7203	0.9826	978000000
					5	OJUUJOJJJOODNIGSQYLLNWCVQIAK	OJUUJOJJJOO	DNIGSQYLLNWCVQIAK	0.7893	0.06754	0.6299	0.9658	146000000
					3	OJUUJOJJJOODNIGSQYLLNWCVQIAK	OJUUJOJJJOO	DNIGSQYLLNWCVQIAK	0.8179	0.02307	0.8092	0.9677	669000000
					4	OJUUJOJJJOODNIGSQYLLNWCVQIAK	OJUUJOJJJOO	DNIGSQYLLNWCVQIAK	0.9751	0.01089	0.8442	0.9839	2250000000	(6) __Glyco_Fuc_HexNAc (O)
					3	OJUJOJOJJJOODNIGSQYLLNWCVQIAK	OJUJOJOJJJOO	DNIGSQYLLNWCVQIAK	1.835	0.04523	0.6089	0.9865	2120000000	(7) __Glyco_Fuc_HexNAc (O)
					3	OJUUJOJOJJJOOTCPAGVMGENNTLVWK	OJUUJOJOJJJOO	TCPAGVMGENNTLVWK	1.644	0.04035	0.8611	0.9095	12300000	(13) __Glyco_Fuc_HexNAc (O); (20) __Oxidation (M)
					4	OJUUJOUJOJJJOODNIGSQYLLNWCVQIAK	OJUUJOUJOJJJOO	DNIGSQYLLNWCVQIAK	0.9708	0.04941	0.7339	0.9842	2550000000
					4	OJUJOJOJJJOODTCPPLMLYNPTTYQMDVNPEGK	OJUJOJOJJJOO	DTCPPLMLYNPTTYQMDVNPEGK	1.384	0.1273	0.5416	0.9648	84800000	(19) __Oxidation (M); (28) __Oxidation (M)
					4	OJUUJOUJOJJJOODNIGSQYLLNWCVQIAK	OJUUJOUJOJJJOO	DNIGSQYLLNWCVQIAK	1.452	0.09026	0.6133	0.9777	1570000000	(6) __Glyco_Fuc_HexNAc (O)
					5	OJUUJOUJOJJJOODNIGSQYLLNWCVQIAK	OJUUJOUJOJJJOO	DNIGSQYLLNWCVQIAK	0.9447	0.1131	0.55	0.973	283000000	(6) __Glyco_Fuc_HexNAc (O)
					5	OJUUJOUJOJJJOODNIGSQYLLNWCVQIAK	OJUUJOUJOJJJOO	DNIGSQYLLNWCVQIAK	0.9445	0.4473	0.9524	0.8716	30300000	(9) __Glyco_Fuc_HexNAc (O)
					4	OJUUJOJOJJJOODTCPPLMLYNPTTYQMDVNPEGK	OJUUJOJOJJJOO	DTCPPLMLYNPTTYQMDVNPEGK	0.9852	0.1869	0.5494	0.9681	639000000	(20) __Oxidation (M); (29) __Oxidation (M)
50	Q02487|DSC2_HUMAN	304	1.15	1.289	2	OJUUJOJJJOOANYTILK	OJUUJOJJJOO	ANYTILK	1.409	0.03887	0.5042	0.8955	62200000
					4	OJUUJOJJJOOANYTILK	OJUUJOJJJOO	ANYTILK	0.8053	0.03075	0.7633	0.9583	40900000
					3	OJUUJOJJJOOANYTILK	OJUUJOJJJOO	ANYTILK	1.068	0.03391	0.8063	0.98	1250000000
					4	OJUUJOJJJOONVTLHVPSK	OJUUJOJJJOO	NVTLHVPSK	1.062	0.02854	0.7982	0.9811	183000000	(10) __Glyco_Fuc_HexNAc (O); (11) __Glyco_Fuc_HexNAc (O)
					4	OJUUJOJOJJJOOANYTILK	OJUUJOJOJJJOO	ANYTILK	1.671	0.1059	0.5417	0.9602	78000000	(13) __Glyco_Fuc_HexNAc (O)
					4	OJUUJOJOJOJJJOOAINDTAAR	OJUUJOJOJOJJJOO	AINDTAAR	1.239	0.06866	0.6872	0.9824	411000000
51	Q76LX8|ATS13_HUMAN	301	1.018	1.08	3	OJUJOJJJOOCQVCGGDNSTCSPR	OJUJOJJJOO	CQVCGGDNSTCSPR	1.018	0.108	0.6898	0.9673	416000000
					3	OJUJOJJJOOMSISPNTTYPSLLEDGR	OJUJOJJJOO	MSISPNTTYPSLLEDGR	0.9818	0.06414	0.5739	0.9478	34300000
					4	OJUUJOJJJOOMSISPNTTYPSLLEDGR	OJUUJOJJJOO	MSISPNTTYPSLLEDGR	0.9563	0.1264	0.6958	0.98	450000000
					3	OJUUJOJJJOOIAIHALATNMGAGTEGANASYILIR	OJUUJOJJJOO	IAIHALATNMGAGTEGANASYILIR	1.164	0.01968	0.8534	0.9772	450000000	(11) __Glyco_Fuc_HexNAc (O)
					4	OJUUJOJJJOOIAIHALATNMGAGTEGANASYILIR	OJUUJOJJJOO	IAIHALATNMGAGTEGANASYILIR	1.054	0.006567	0.8036	0.9836	1220000000	(11) __Glyco_Fuc_HexNAc (O)
52	P48357|LEPR_HUMAN	299	0.9715	1.374	3	OJUUJOJJJOONVTLLWK	OJUUJOJJJOO	NVTLLWK	1.232	0.01704	0.5459	0.9408	79800000	(10) __Glyco_Fuc_HexNAc (O); (11) __Glyco_Fuc_HexNAc (O)
52	P48357|LEPR_HUMAN	299	0.9715	1.374	3	OJUUJOJJJOOLNDTLLMCLK	OJUUJOJJJOO	LNDTLLMCLK	0.8629	0.01958	0.7185	0.9484	475000000	(18) __Oxidation (M)
52	P48357|LEPR_HUMAN	299	0.9715	1.374	3	OJUUJOJJJOOLNDTLLMCLK	OJUUJOJJJOO	LNDTLLMCLK	0.9715	0.01203	0.757	0.9758	284000000	(11) __Glyco_Fuc_HexNAc (O)
52	P48357|LEPR_HUMAN	299	0.9715	1.374	4	OJUUJOJJJOOLNDTLLMCLK	OJUUJOJJJOO	LNDTLLMCLK	0.9364	0.0295	0.73	0.9629	103000000	(11) __Glyco_Fuc_HexNAc (O)
52	P48357|LEPR_HUMAN	299	0.9715	1.374	4	OJUUJOJJJOOFNSSGTHFSNLSK	OJUUJOJJJOO	FNSSGTHFSNLSK	1.862	0.02728	0.5864	0.962	109000000	(11) __Glyco_Fuc_HexNAc (O)
52	P48357|LEPR_HUMAN	299	0.9715	1.374	3	OJUUJOJJJOOFNSSGTHFSNLSK	OJUUJOJJJOO	FNSSGTHFSNLSK	1.307	0.01536	0.7387	0.9659	86000000	(11) __Glyco_Fuc_HexNAc (O)
52	P48357|LEPR_HUMAN	299	0.9715	1.374	4	OJUUJOJOJJJOOYSENSTTVIR	OJUUJOJOJJJOO	YSENSTTVIR	0.4937	1.896	0.6452	0.9202	3940000	(13) __Glyco_Fuc_HexNAc (O)
52	P48357|LEPR_HUMAN	299	0.9715	1.374	3	OJUUJOJOJJJOONCSLCADNIEGK	OJUUJOJOJJJOO	NCSLCADNIEGK	1.07	0.01459	0.6098	0.952	68900000	(13) __Glyco_Fuc_HexNAc (O)
52	P48357|LEPR_HUMAN	299	0.9715	1.374	4	OJUUJOJOJJOJOONCSLCADNIEGK	OJUUJOJOJJOJOO	NCSLCADNIEGK	0.8751	0.05218	0.698	0.9889	885000000
52	P48357|LEPR_HUMAN	299	0.9715	1.374	4	OJUUJOJOJJOJOOFNSSGTHFSNLSK	OJUUJOJOJJOJOO	FNSSGTHFSNLSK	0.6828	0.03879	0.5948	0.9531	52800000
52	P48357|LEPR_HUMAN	299	0.9715	1.374	4	OJUUJOUJOJOJJJOONVTLLWK	OJUUJOUJOJOJJJOO	NVTLLWK	1.12	0.06053	0.7655	0.9769	321000000	(16) __Glyco_Fuc_HexNAc (O)
52	P48357|LEPR_HUMAN	299	0.9715	1.374	3	OJUUJOJOJJOJOOFNSSGTHFSNLSK	OJUUJOJOJJOJOO	FNSSGTHFSNLSK	1.033	0.04452	0.7352	0.9641	145000000	(13) __Glyco_Fuc_HexNAc (O); (14) __Glyco_Fuc_HexNAc (O)
52	P48357|LEPR_HUMAN	299	0.9715	1.374	4	OJUUJOUJOJJOJOOFNSSGTHFSNLSK	OJUUJOUJOJJOJOO	FNSSGTHFSNLSK	0.9089	0.05623	0.6679	0.98	737000000	(14) __Glyco_Fuc_HexNAc (O); (15) __Glyco_Fuc_HexNAc (O)
53	P05156|CFAI_HUMAN	295	0.943	1.735	4	OJUUJOJJJOONGTAVCATNR	OJUUJOJJJOO	NGTAVCATNR	0.7419	0.5211	0.7567	0.9433	385000	(11) __Glyco_Fuc_HexNAc (O)
53	P05156|CFAI_HUMAN	295	0.943	1.735	3	OJUUJOJJJOOFLNNGTCTAEGK	OJUUJOJJJOO	FLNNGTCTAEGK	1.672	0.000945	0.7598	0.9778	333000000
53	P05156|CFAI_HUMAN	295	0.943	1.735	4	OJUUJOJJJOOFLNNGTCTAEGK	OJUUJOJJJOO	FLNNGTCTAEGK	0.4747	1.522	0.9347	0.9939	538000
53	P05156|CFAI_HUMAN	295	0.943	1.735	4	OJUUJOJJJOOLSDLSINSTECLHVHCR	OJUUJOJJJOO	LSDLSINSTECLHVHCR	1.199	0.01525	0.8875	0.9864	2850000000
54	Q02985|FHR3_HUMAN	294	1.504	1.313	4	OJUUJOJJJOOLGYNANTSILSFQAVCR	OJUUJOJJJOO	LGYNANTSILSFQAVCR	1.46	0.006948	0.8125	0.9817	468000000
54	Q02985|FHR3_HUMAN	294	1.504	1.313	4	OJUUJOJJJOOFVQGNSTEVACHPGYGLPK	OJUUJOJJJOO	FVQGNSTEVACHPGYGLPK	1.007	0.1641	0.7862	0.9114	2180000
54	Q02985|FHR3_HUMAN	294	1.504	1.313	3	OJUUJOUJOJJJOOLGYNANTSILSFQAVCR	OJUUJOUJOJJJOO	LGYNANTSILSFQAVCR	1.941	0.0206	0.6423	0.9411	96200000	(6) __Glyco_Fuc_HexNAc (O)
54	Q02985|FHR3_HUMAN	294	1.504	1.313	4	OJUUJOUJOJJJOOLGYNANTSILSFQAVCR	OJUUJOUJOJJJOO	LGYNANTSILSFQAVCR	1.549	0.01742	0.55	0.9333	219000000	(6) __Glyco_Fuc_HexNAc (O)
55	P13598|ICAM2_HUMAN	291	1.286	1.901	3	OJUJOJJJOOGNETLHYETFGK	OJUJOJJJOO	GNETLHYETFGK	1.016	0.1469	0.53	0.9326	26200000	(10) __Glyco_Fuc_HexNAc (O)
55	P13598|ICAM2_HUMAN	291	1.286	1.901	4	OJUJOJJJOOQESMNSNVSVYQPPR	OJUJOJJJOO	QESMNSNVSVYQPPR	4.555	0.02819	0.6819	0.9766	20000000
55	P13598|ICAM2_HUMAN	291	1.286	1.901	4	OJUUJOJJJOONFSCLAVLDLMSR	OJUUJOJJJOO	NFSCLAVLDLMSR	0.8881	0.00771	0.7538	0.9864	1030000000
55	P13598|ICAM2_HUMAN	291	1.286	1.901	3	OJUUJOJJJOOGNETLHYETFGK	OJUUJOJJJOO	GNETLHYETFGK	1.11	0.02925	0.832	0.9614	65000000	(11) __Glyco_Fuc_HexNAc (O)
55	P13598|ICAM2_HUMAN	291	1.286	1.901	3	OJUUJOJJJOOQESMNSNVSVYQPPR	OJUUJOJJJOO	QESMNSNVSVYQPPR	0.7839	0.05536	0.6196	0.9825	246000000
55	P13598|ICAM2_HUMAN	291	1.286	1.901	3	OJUUJOJOJJJOOGNETLHYETFGK	OJUUJOJOJJJOO	GNETLHYETFGK	1.736	0.3975	0.6783	0.9606	6360000
55	P13598|ICAM2_HUMAN	291	1.286	1.901	4	OJUUJOJJJOONFSCLAVLDLMSR	OJUUJOJJJOO	NFSCLAVLDLMSR	0.7361	0.0139	0.7055	0.9793	160000000	(10) __Glyco_Fuc_HexNAc (O); (11) __Glyco_Fuc_HexNAc (O); (22) __Oxidation (M)
55	P13598|ICAM2_HUMAN	291	1.286	1.901	3	OJUUJOJOJJOJOOQESMNSNVSVYQPPR	OJUUJOJOJJOJOO	QESMNSNVSVYQPPR	1.624	0.04448	0.8611	0.9095	12200000
55	P13598|ICAM2_HUMAN	291	1.286	1.901	3	OJUUJOJOJJOJOONFSCLAVLDLMSR	OJUUJOJOJJOJOO	NFSCLAVLDLMSR	0.974	0.006987	0.5269	0.8879	613000000	(11) __Glyco_Fuc_HexNAc (O); (13) __Glyco_Fuc_HexNAc (O); (14) __Glyco_Fuc_HexNAc (O)
55	P13598|ICAM2_HUMAN	291	1.286	1.901	3	OJUUJOJOJJOJOONFSCLAVLDLMSR	OJUUJOJOJJOJOO	NFSCLAVLDLMSR	5.371	0.3325	0.5496	0.9789	7110000	(11) __Glyco_Fuc_HexNAc (O); (13) __Glyco_Fuc_HexNAc (O); (14) __Glyco_Fuc_HexNAc (O); (25) __Oxidation (M)
55	P13598|ICAM2_HUMAN	291	1.286	1.901	3	OJUUJOJJJOOGSLEVNCSTTCNQPEVGGLETSLDK	OJUUJOJJJOO	GSLEVNCSTTCNQPEVGGLETSLDK	1.755	0.008254	0.7825	0.9344	120000000
55	P13598|ICAM2_HUMAN	291	1.286	1.901	4	OJUUJOUJOJJJOOGSLEVNCSTTCNQPEVGGLETSLDK	OJUUJOUJOJJJOO	GSLEVNCSTTCNQPEVGGLETSLDK	1.484	0.001698	0.7416	0.9734	1150000000	(6) __Glyco_Fuc_HexNAc (O)
56	Q9UQP3|TENN_HUMAN	288	0.8194	1.192	3	OJUJOJJJOOLHNLTTGTPAR	OJUJOJJJOO	LHNLTTGTPAR	0.7134	0.004928	0.6235	0.9611	664000000
56	Q9UQP3|TENN_HUMAN	288	0.8194	1.192	4	OJUUJOJJJOOLHNLTTGTPAR	OJUUJOJJJOO	LHNLTTGTPAR	0.7926	0.04407	0.7931	0.9857	894000000
56	Q9UQP3|TENN_HUMAN	288	0.8194	1.192	3	OJUUJOJJJOOLHNLTTGTPAR	OJUUJOJJJOO	LHNLTTGTPAR	0.8194	0.0127	0.8617	0.9827	3000000000
56	Q9UQP3|TENN_HUMAN	288	0.8194	1.192	4	OJUUJOJOJJOJOONVSTTLSTVGAR	OJUUJOJOJJOJOO	NVSTTLSTVGAR	1.071	0.004897	0.8455	0.9822	1960000000	(13) __Glyco_Fuc_HexNAc (O); (14) __Glyco_Fuc_HexNAc (O)
56	Q9UQP3|TENN_HUMAN	288	0.8194	1.192	3	OJUUJOJOJJOJOONVSTTLSTVGAR	OJUUJOJOJJOJOO	NVSTTLSTVGAR	1.155	0.06149	0.8448	0.9794	781000000	(13) __Glyco_Fuc_HexNAc (O); (14) __Glyco_Fuc_HexNAc (O)
57	Q86SQ4|GP126_HUMAN	288	1.033	1.655	3	OJUUJOJOJJJOOLWNFTMNAK	OJUUJOJOJJJOO	LWNFTMNAK	1.176	0.01079	0.7717	0.9659	925000000
57	Q86SQ4|GP126_HUMAN	288	1.033	1.655	4	OJUUJOJOJJJOOLWNFTMNAK	OJUUJOJOJJJOO	LWNFTMNAK	1.006	0.01908	0.7949	0.9741	225000000
57	Q86SQ4|GP126_HUMAN	288	1.033	1.655	3	OJUJOJJJOOSLSSSSIGSNSTYLTSK	OJUJOJJJOO	SLSSSSIGSNSTYLTSK	0.2803	0.4636	0.648	0.9707	7690000	(10) __Glyco_Fuc_HexNAc (O)
57	Q86SQ4|GP126_HUMAN	288	1.033	1.655	3	OJUJJOJJJOOSLSSSSIGSNSTYLTSK	OJUJJOJJJOO	SLSSSSIGSNSTYLTSK	0.4603	0.1191	0.8158	0.9655	2560000
57	Q86SQ4|GP126_HUMAN	288	1.033	1.655	3	OJUUJOJJJOOIDLNSTSHVNITTR	OJUUJOJJJOO	IDLNSTSHVNITTR	1.858	0.1593	0.5518	0.9484	124000000	(11) __Glyco_Fuc_HexNAc (O)
57	Q86SQ4|GP126_HUMAN	288	1.033	1.655	4	OJUUJOJJJOOIDLNSTSHVNITTR	OJUUJOJJJOO	IDLNSTSHVNITTR	0.6459	0.3492	0.6074	0.9362	125000000	(11) __Glyco_Fuc_HexNAc (O)
57	Q86SQ4|GP126_HUMAN	288	1.033	1.655	4	OJUUJOJOJJOJOOILSNLSCNVK	OJUUJOJOJJOJOO	ILSNLSCNVK	0.9796	0.1013	0.6494	0.9572	242000000	(14) __Glyco_Fuc_HexNAc (O)
57	Q86SQ4|GP126_HUMAN	288	1.033	1.655	3	OJUUJOJJJOOSLSSSSIGSNSTYLTSK	OJUUJOJJJOO	SLSSSSIGSNSTYLTSK	1.204	0.01977	0.6511	0.9688	321000000	(11) __Glyco_Fuc_HexNAc (O)
57	Q86SQ4|GP126_HUMAN	288	1.033	1.655	4	OJUUJOJOJJOJOOIDLNSTSHVNITTR	OJUUJOJOJJOJOO	IDLNSTSHVNITTR	0.9871	0.1048	0.6632	0.9708	267000000	(14) __Glyco_Fuc_HexNAc (O)
57	Q86SQ4|GP126_HUMAN	288	1.033	1.655	3	OJUUJOJOJJOJOOIDLNSTSHVNITTR	OJUUJOJOJJOJOO	IDLNSTSHVNITTR	0.9514	0.1784	0.6713	0.9679	286000000	(14) __Glyco_Fuc_HexNAc (O)
57	Q86SQ4|GP126_HUMAN	288	1.033	1.655	4	OJUUJOJJJOOTLVSYVMACSIGNITIQNLK	OJUUJOJJJOO	TLVSYVMACSIGNITIQNLK	1.276	0.1401	0.7583	0.9895	7950000000	(10) __Glyco_Fuc_HexNAc (O); (11) __Glyco_Fuc_HexNAc (O); (18) __Oxidation (M)
57	Q86SQ4|GP126_HUMAN	288	1.033	1.655	4	OJUUJOUJOJJOJOOIDLNSTSHVNITTR	OJUUJOUJOJJOJOO	IDLNSTSHVNITTR	1.06	0.02928	0.8514	0.9855	2170000000	(15) __Glyco_Fuc_HexNAc (O)
57	Q86SQ4|GP126_HUMAN	288	1.033	1.655	4	OJUUJOUJOJJOJOOIDLNSTSHVNITTR	OJUUJOUJOJJOJOO	IDLNSTSHVNITTR	1.337	0.01417	0.5978	0.9662	350000000	(6) __Glyco_Fuc_HexNAc (O); (15) __Glyco_Fuc_HexNAc (O)
57	Q86SQ4|GP126_HUMAN	288	1.033	1.655	5	OJUUJOUJOJJOJOOIDLNSTSHVNITTR	OJUUJOUJOJJOJOO	IDLNSTSHVNITTR	1.74	0.3883	0.8471	0.9495	1700000	(6) __Glyco_Fuc_HexNAc (O); (15) __Glyco_Fuc_HexNAc (O)
58	O00533|NCHL1_HUMAN	285	1.068	1.223	4	OJUUJOJJJOOISGVNLTQK	OJUUJOJJJOO	ISGVNLTQK	0.7136	0.01221	0.8186	0.9673	108000000
58	O00533|NCHL1_HUMAN	285	1.068	1.223	3	OJUUJOJJJOOISGVNLTQK	OJUUJOJJJOO	ISGVNLTQK	0.9	0.001856	0.7186	0.952	1170000000
58	O00533|NCHL1_HUMAN	285	1.068	1.223	3	OJUUJOJOJJOJOOISGVNLTQK	OJUUJOJOJJOJOO	ISGVNLTQK	1.153	0.2544	0.5321	0.8764	43200000
58	O00533|NCHL1_HUMAN	285	1.068	1.223	3	OJUUJOJJJOOYHIYENGTLQINR	OJUUJOJJJOO	YHIYENGTLQINR	0.9501	0.0187	0.7863	0.9752	755000000	(10) __Glyco_Fuc_HexNAc (O); (11) __Glyco_Fuc_HexNAc (O)
58	O00533|NCHL1_HUMAN	285	1.068	1.223	4	OJUUJOJOJJOJOOIIPSNNSGTFR	OJUUJOJOJJOJOO	IIPSNNSGTFR	1.068	0.004727	0.8461	0.9822	1960000000	(13) __Glyco_Fuc_HexNAc (O); (14) __Glyco_Fuc_HexNAc (O)
58	O00533|NCHL1_HUMAN	285	1.068	1.223	3	OJUUJOJOJJOJOOIIPSNNSGTFR	OJUUJOJOJJOJOO	IIPSNNSGTFR	1.155	0.06149	0.8448	0.9794	781000000	(13) __Glyco_Fuc_HexNAc (O); (14) __Glyco_Fuc_HexNAc (O)
59	O43451|MGA_HUMAN	282	1.163	1.64	3	OJUUJOJOJJJOOILGTEEPSNVTVK	OJUUJOJOJJJOO	ILGTEEPSNVTVK	1.037	0.1443	0.8351	0.9811	3670000000
59	O43451|MGA_HUMAN	282	1.163	1.64	4	OJUUJOJOJJJOOILGTEEPSNVTVK	OJUUJOJOJJJOO	ILGTEEPSNVTVK	0.3869	0.07336	0.5786	0.9827	700000000
59	O43451|MGA_HUMAN	282	1.163	1.64	5	OJUUJOJJJOODQDPASFGADSLLLNSSR	OJUUJOJJJOO	DQDPASFGADSLLLNSSR	0.8607	0.0872	0.5154	0.9452	28800000
59	O43451|MGA_HUMAN	282	1.163	1.64	4	OJUUJOJJJOODQDPASFGADSLLLNSSR	OJUUJOJJJOO	DQDPASFGADSLLLNSSR	1.057	0.002406	0.9076	0.9858	6040000000
59	O43451|MGA_HUMAN	282	1.163	1.64	4	OJUUJOJOJJOJOOILGTEEPSNVTVK	OJUUJOJOJJOJOO	ILGTEEPSNVTVK	0.599	0.09099	0.9184	0.8182	1280000
59	O43451|MGA_HUMAN	282	1.163	1.64	3	OJUJOJJJOONHSYHVEGNLVNTNAGFTAR	OJUJOJJJOO	NHSYHVEGNLVNTNAGFTAR	2.04	0.04349	0.7051	0.9716	271000000	(10) __Glyco_Fuc_HexNAc (O)
59	O43451|MGA_HUMAN	282	1.163	1.64	4	OJUUJOJOJJOJOOILGTEEPSNVTVK	OJUUJOJOJJOJOO	ILGTEEPSNVTVK	1.222	0.5746	0.9622	0.9543	3070000	(8) __Glyco_Fuc_HexNAc (O); (14) __Glyco_Fuc_HexNAc (O)
59	O43451|MGA_HUMAN	282	1.163	1.64	4	OJUUJOJJJOONHSYHVEGNLVNTNAGFTAR	OJUUJOJJJOO	NHSYHVEGNLVNTNAGFTAR	1.497	0.08509	0.5871	0.9775	334000000	(11) __Glyco_Fuc_HexNAc (O)
59	O43451|MGA_HUMAN	282	1.163	1.64	3	OJUUJOUJOJJOJOOILGTEEPSNVTVK	OJUUJOUJOJJOJOO	ILGTEEPSNVTVK	1.247	0.02737	0.8791	0.9818	565000000	(15) __Glyco_Fuc_HexNAc (O)
59	O43451|MGA_HUMAN	282	1.163	1.64	4	OJUUJOUJOJJOJOOILGTEEPSNVTVK	OJUUJOUJOJJOJOO	ILGTEEPSNVTVK	1.071	0.05816	0.9002	0.9843	1340000000	(15) __Glyco_Fuc_HexNAc (O)
59	O43451|MGA_HUMAN	282	1.163	1.64	4	OJUUJOUJOJOJJJOOILGTEEPSNVTVK	OJUUJOUJOJOJJJOO	ILGTEEPSNVTVK	0.6179	0.09466	0.5037	0.9396	137000000
59	O43451|MGA_HUMAN	282	1.163	1.64	3	OJUJOJOJJJOONHSYHVEGNLVNTNAGFTAR	OJUJOJOJJJOO	NHSYHVEGNLVNTNAGFTAR	1.325	0.01562	0.7176	0.9588	180000000	(12) __Glyco_Fuc_HexNAc (O)
59	O43451|MGA_HUMAN	282	1.163	1.64	4	OJUUJOJJJOONHSYHVEGNLVNTNAGFTAR	OJUUJOJJJOO	NHSYHVEGNLVNTNAGFTAR	1.873	0.06571	0.5749	0.9899	2490000000	(6) __Glyco_Fuc_HexNAc (O); (11) __Glyco_Fuc_HexNAc (O)
59	O43451|MGA_HUMAN	282	1.163	1.64	3	OJUUJOJJJOONHSYHVEGNLVNTNAGFTAR	OJUUJOJJJOO	NHSYHVEGNLVNTNAGFTAR	1.648	0.007565	0.915	0.9866	1770000000	(6) __Glyco_Fuc_HexNAc (O); (11) __Glyco_Fuc_HexNAc (O)
59	O43451|MGA_HUMAN	282	1.163	1.64	4	OJUUJOUJOJJOJOOILGTEEPSNVTVK	OJUUJOUJOJJOJOO	ILGTEEPSNVTVK	1.276	0.02017	0.6578	0.9792	322000000	(1) __Glyco_Fuc_HexNAc (O); (15) __Glyco_Fuc_HexNAc (O)
59	O43451|MGA_HUMAN	282	1.163	1.64	4	OJUUJOUJOJJJOODQDPASFGADSLLLNSSR	OJUUJOUJOJJJOO	DQDPASFGADSLLLNSSR	1.163	0.165	0.5276	0.9782	265000000	(6) __Glyco_Fuc_HexNAc (O)
60	Q12866|MERTK_HUMAN	260	1.358	1.29	3	OJUUJOJJJOOQPESMNVTR	OJUUJOJJJOO	QPESMNVTR	1.119	0.01289	0.6363	0.9193	45200000	(10) __Glyco_Fuc_HexNAc (O); (11) __Glyco_Fuc_HexNAc (O)
60	Q12866|MERTK_HUMAN	260	1.358	1.29	4	OJUUJOJOJJOJOOLDNSSQR	OJUUJOJOJJOJOO	LDNSSQR	0.8845	0.05425	0.5267	0.9482	55000000	(14) __Glyco_Fuc_HexNAc (O)
60	Q12866|MERTK_HUMAN	260	1.358	1.29	4	OJUUJOUJOJJJOOELLEEVGQNGSR	OJUUJOUJOJJJOO	ELLEEVGQNGSR	1.105	0.08447	0.9109	0.9368	5770000	(14) __Glyco_Fuc_HexNAc (O)
60	Q12866|MERTK_HUMAN	260	1.358	1.29	4	OJUUJOJOJJOJOOELLEEVGQNGSR	OJUUJOJOJJOJOO	ELLEEVGQNGSR	0.6884	0.2882	0.6383	0.8542	2760000	(6) __Glyco_Fuc_HexNAc (O); (14) __Glyco_Fuc_HexNAc (O)
60	Q12866|MERTK_HUMAN	260	1.358	1.29	4	OJUUJOJOJJOJOOISVQVHNATCTVR	OJUUJOJOJJOJOO	ISVQVHNATCTVR	1.429	0.03581	0.6939	0.9774	586000000	(8) __Glyco_Fuc_HexNAc (O); (14) __Glyco_Fuc_HexNAc (O)
60	Q12866|MERTK_HUMAN	260	1.358	1.29	3	OJUUJOJOJJOJOOISVQVHNATCTVR	OJUUJOJOJJOJOO	ISVQVHNATCTVR	1.358	0.009436	0.7402	0.9665	222000000	(6) __Glyco_Fuc_HexNAc (O); (14) __Glyco_Fuc_HexNAc (O)
60	Q12866|MERTK_HUMAN	260	1.358	1.29	3	OJUUJOUJOJJOJOOELLEEVGQNGSR	OJUUJOUJOJJOJOO	ELLEEVGQNGSR	1.401	0.03959	0.5727	0.9421	97400000	(6) __Glyco_Fuc_HexNAc (O); (15) __Glyco_Fuc_HexNAc (O)
60	Q12866|MERTK_HUMAN	260	1.358	1.29	4	OJUUJOUJOJJOJOOELLEEVGQNGSR	OJUUJOUJOJJOJOO	ELLEEVGQNGSR	1.377	0.03212	0.7765	0.9727	214000000	(6) __Glyco_Fuc_HexNAc (O); (15) __Glyco_Fuc_HexNAc (O)
60	Q12866|MERTK_HUMAN	260	1.358	1.29	4	OJUUJOUJOJJOJOOFNCSISVPNIYQDTTISWWK	OJUUJOUJOJJOJOO	FNCSISVPNIYQDTTISWWK	1.407	0.1054	0.7245	0.9227	44800000	(6) __Glyco_Fuc_HexNAc (O)
61	Q16620|NTRK2_HUMAN	257	0.887	1.25	3	OJUJOJJJOOHMNETSHTQGSLR	OJUJOJJJOO	HMNETSHTQGSLR	0.8741	0.01045	0.5471	0.9504	142000000
61	Q16620|NTRK2_HUMAN	257	0.887	1.25	4	OJUUJOJJJOOHMNETSHTQGSLR	OJUUJOJJJOO	HMNETSHTQGSLR	1.001	0.1107	0.7623	0.9674	122000000
61	Q16620|NTRK2_HUMAN	257	0.887	1.25	3	OJUUJOJJJOOHMNETSHTQGSLR	OJUUJOJJJOO	HMNETSHTQGSLR	0.7603	0.04903	0.5318	0.9749	549000000
61	Q16620|NTRK2_HUMAN	257	0.887	1.25	3	OJUJOJJJOOSSPDTQDLYCLNESSK	OJUJOJJJOO	SSPDTQDLYCLNESSK	0.874	0.05636	0.7114	0.9599	41300000
61	Q16620|NTRK2_HUMAN	257	0.887	1.25	4	OJUUJOJOJJOJOONLTIVDSGLK	OJUUJOJOJJOJOO	NLTIVDSGLK	1.065	0.02106	0.8044	0.9826	547000000	(13) __Glyco_Fuc_HexNAc (O); (14) __Glyco_Fuc_HexNAc (O)
61	Q16620|NTRK2_HUMAN	257	0.887	1.25	4	OJUJOJJJOOGNPKPALQWFYNGAILNESK	OJUJOJJJOO	GNPKPALQWFYNGAILNESK	0.887	0.1167	0.6567	0.9442	100000000
61	Q16620|NTRK2_HUMAN	257	0.887	1.25	3	OJUUJOJJJOOGNPKPALQWFYNGAILNESK	OJUUJOJJJOO	GNPKPALQWFYNGAILNESK	1.408	0.004289	0.8277	0.9724	402000000
61	Q16620|NTRK2_HUMAN	257	0.887	1.25	4	OJUUJOJJJOOGNPKPALQWFYNGAILNESK	OJUUJOJJJOO	GNPKPALQWFYNGAILNESK	0.9117	0.03344	0.7336	0.9874	1620000000
61	Q16620|NTRK2_HUMAN	257	0.887	1.25	4	OJUUJOJOJJOJOONSNLQHINFTR	OJUUJOJOJJOJOO	NSNLQHINFTR	1.107	0.09444	0.5194	0.9454	51600000	(11) __Glyco_Fuc_HexNAc (O); (13) __Glyco_Fuc_HexNAc (O); (14) __Glyco_Fuc_HexNAc (O)
62	Q4LDE5|SVEP1_HUMAN	255	1.009	1.3	3	OJUJOJOJJJOOKPNPVMNGSIK	OJUJOJOJJJOO	KPNPVMNGSIK	0.6966	0.02675	0.8075	0.981	250000000
62	Q4LDE5|SVEP1_HUMAN	255	1.009	1.3	3	OJUUJOJJJOONDTLEWENQQR	OJUUJOJJJOO	NDTLEWENQQR	0.9489	0.04668	0.8382	0.9596	157000000
62	Q4LDE5|SVEP1_HUMAN	255	1.009	1.3	3	OJUUJOJJJOOKPNPVMNGSIK	OJUUJOJJJOO	KPNPVMNGSIK	0.8548	0.01523	0.6007	0.9731	2560000000	(10) __Glyco_Fuc_HexNAc (O); (11) __Glyco_Fuc_HexNAc (O)
62	Q4LDE5|SVEP1_HUMAN	255	1.009	1.3	4	OJUUJOJJJOOKPNPVMNGSIK	OJUUJOJJJOO	KPNPVMNGSIK	0.866	0.01181	0.8979	0.9853	1180000000	(10) __Glyco_Fuc_HexNAc (O); (11) __Glyco_Fuc_HexNAc (O)
62	Q4LDE5|SVEP1_HUMAN	255	1.009	1.3	4	OJUUJOUJOJJOJOOKPNPVMNGSIK	OJUUJOUJOJJOJOO	KPNPVMNGSIK	1.153	0.2501	0.8317	0.9823	312000000	(14) __Glyco_Fuc_HexNAc (O); (15) __Glyco_Fuc_HexNAc (O)
62	Q4LDE5|SVEP1_HUMAN	255	1.009	1.3	3	OJUUJOUJOJJOJOOKPNPVMNGSIK	OJUUJOUJOJJOJOO	KPNPVMNGSIK	1.582	0.03763	0.5652	0.9387	104000000	(1) __Glyco_Fuc_HexNAc (O); (14) __Glyco_Fuc_HexNAc (O); (15) __Glyco_Fuc_HexNAc (O)
62	Q4LDE5|SVEP1_HUMAN	255	1.009	1.3	4	OJUUJOUJOJJOJOOKPNPVMNGSIK	OJUUJOUJOJJOJOO	KPNPVMNGSIK	1.315	0.03273	0.7761	0.973	241000000	(1) __Glyco_Fuc_HexNAc (O); (14) __Glyco_Fuc_HexNAc (O); (15) __Glyco_Fuc_HexNAc (O)
63	P18510|IL1RA_HUMAN	253	1.291	NA	4	OJUUJOJJJOOLQLEAVNITDLSENR	OJUUJOJJJOO	LQLEAVNITDLSENR	1.291	0.00456	0.8796	0.9804	587000000
64	Q8IZF2|AGRF5_HUMAN	251	1.144	1.649	3	OJUJOJOJJJOOEVLSSNVSWR	OJUJOJOJJJOO	EVLSSNVSWR	1.182	0.1125	0.525	0.9424	26200000
64	Q8IZF2|AGRF5_HUMAN	251	1.144	1.649	4	OJUUJOJJJOOEVLSSNVSWR	OJUUJOJJJOO	EVLSSNVSWR	0.8772	0.2348	0.5876	0.9645	53700000	(11) __Glyco_Fuc_HexNAc (O)
64	Q8IZF2|AGRF5_HUMAN	251	1.144	1.649	4	OJUJOJJJOONVCWLNWEDTK	OJUJOJJJOO	NVCWLNWEDTK	1.232	0.009504	0.7604	0.9762	146000000	(9) __Glyco_Fuc_HexNAc (O); (10) __Glyco_Fuc_HexNAc (O)
64	Q8IZF2|AGRF5_HUMAN	251	1.144	1.649	4	OJUJOJJJOONDCISAPINSLLQMAK	OJUJOJJJOO	NDCISAPINSLLQMAK	0.5454	0.06978	0.5072	0.9393	20900000	(24) __Oxidation (M)
64	Q8IZF2|AGRF5_HUMAN	251	1.144	1.649	4	OJUUJOJJJOONVCWLNWEDTK	OJUUJOJJJOO	NVCWLNWEDTK	1.198	0.00406	0.8926	0.989	1220000000	(10) __Glyco_Fuc_HexNAc (O); (11) __Glyco_Fuc_HexNAc (O)
64	Q8IZF2|AGRF5_HUMAN	251	1.144	1.649	4	OJUUJOJJJOONDCISAPINSLLQMAK	OJUUJOJJJOO	NDCISAPINSLLQMAK	0.6325	0.09174	0.8086	0.9805	718000000	(25) __Oxidation (M)
64	Q8IZF2|AGRF5_HUMAN	251	1.144	1.649	3	OJUUJOJJJOONDCISAPINSLLQMAK	OJUUJOJJJOO	NDCISAPINSLLQMAK	0.7736	0.1138	0.6472	0.9806	2470000000	(25) __Oxidation (M)
64	Q8IZF2|AGRF5_HUMAN	251	1.144	1.649	4	OJUJJOJJJOONDCISAPINSLLQMAK	OJUJJOJJJOO	NDCISAPINSLLQMAK	0.7347	0.623	0.5259	0.9064	5870000	(6) __Glyco_Fuc_HexNAc (O); (25) __Oxidation (M)
64	Q8IZF2|AGRF5_HUMAN	251	1.144	1.649	3	OJUUJOJOJJJOOEVLSSNVSWR	OJUUJOJOJJJOO	EVLSSNVSWR	1.359	0.1854	0.541	0.974	386000000	(12) __Glyco_Fuc_HexNAc (O); (13) __Glyco_Fuc_HexNAc (O)
64	Q8IZF2|AGRF5_HUMAN	251	1.144	1.649	4	OJUUJOJJJOOYEEQQLEIQNSSR	OJUUJOJJJOO	YEEQQLEIQNSSR	1.498	0.01139	0.7076	0.9658	440000000	(10) __Glyco_Fuc_HexNAc (O); (11) __Glyco_Fuc_HexNAc (O)
64	Q8IZF2|AGRF5_HUMAN	251	1.144	1.649	4	OJUJOJOJJJOOYEEQQLEIQNSSR	OJUJOJOJJJOO	YEEQQLEIQNSSR	0.5712	0.2866	0.5172	0.9508	205000	(11) __Glyco_Fuc_HexNAc (O); (12) __Glyco_Fuc_HexNAc (O)
64	Q8IZF2|AGRF5_HUMAN	251	1.144	1.649	3	OJUUJOJOJJJOOYEEQQLEIQNSSR	OJUUJOJOJJJOO	YEEQQLEIQNSSR	1.021	0.1	0.779	0.9818	958000000	(12) __Glyco_Fuc_HexNAc (O); (13) __Glyco_Fuc_HexNAc (O)
64	Q8IZF2|AGRF5_HUMAN	251	1.144	1.649	4	OJUUJOJJJOOVLQQQWTNQSSQLLHSVER	OJUUJOJJJOO	VLQQQWTNQSSQLLHSVER	2.182	0.2035	0.5341	0.9045	13300000
64	Q8IZF2|AGRF5_HUMAN	251	1.144	1.649	4	OJUUJOJOJJJOOFSIYTALFNNMTSVSK	OJUUJOJOJJJOO	FSIYTALFNNMTSVSK	1.059	0.08191	0.5855	0.951	45700000	(13) __Glyco_Fuc_HexNAc (O); (24) __Oxidation (M)
64	Q8IZF2|AGRF5_HUMAN	251	1.144	1.649	4	OJUUJOJOJJOJOOANEQVVQSLNQTYK	OJUUJOJOJJOJOO	ANEQVVQSLNQTYK	2.552	0.4367	0.8109	0.946	9340000	(8) __Glyco_Fuc_HexNAc (O); (14) __Glyco_Fuc_HexNAc (O)
64	Q8IZF2|AGRF5_HUMAN	251	1.144	1.649	3	OJUUJOJJJOOTVDVCCHFTNAANNSVWSPSMK	OJUUJOJJJOO	TVDVCCHFTNAANNSVWSPSMK	0.8602	0.02201	0.6579	0.9294	74900000
64	Q8IZF2|AGRF5_HUMAN	251	1.144	1.649	4	OJUUJOUJOJJJOOYEEQQLEIQNSSR	OJUUJOUJOJJJOO	YEEQQLEIQNSSR	1.142	0.02567	0.8807	0.9843	3610000000	(13) __Glyco_Fuc_HexNAc (O); (14) __Glyco_Fuc_HexNAc (O)
64	Q8IZF2|AGRF5_HUMAN	251	1.144	1.649	4	OJUUJOJJJOOVMCDNNPVSLNCCSQGNVNWSK	OJUUJOJJJOO	VMCDNNPVSLNCCSQGNVNWSK	0.5404	0.03696	0.56	0.9648	88200000	(13) __Oxidation (M)
64	Q8IZF2|AGRF5_HUMAN	251	1.144	1.649	4	OJUUJOUJOJJOJOOLNVGFQEDLMNTSSALYR	OJUUJOUJOJJOJOO	LNVGFQEDLMNTSSALYR	2.469	0.2956	0.5232	0.9248	2940000
64	Q8IZF2|AGRF5_HUMAN	251	1.144	1.649	4	OJUUJOUJOJOJJJOOYEEQQLEIQNSSR	OJUUJOUJOJOJJJOO	YEEQQLEIQNSSR	1.208	0.05914	0.6897	0.9826	1750000000	(15) __Glyco_Fuc_HexNAc (O); (16) __Glyco_Fuc_HexNAc (O)
64	Q8IZF2|AGRF5_HUMAN	251	1.144	1.649	5	OJUUJOUJOJOJJJOOYEEQQLEIQNSSR	OJUUJOUJOJOJJJOO	YEEQQLEIQNSSR	4.287	0.3928	0.7909	0.9435	1640000	(15) __Glyco_Fuc_HexNAc (O); (16) __Glyco_Fuc_HexNAc (O)
65	P07333|CSF1R_HUMAN	250	1.045	1.242	3	OJUUJOJJJOOLANATTK	OJUUJOJJJOO	LANATTK	1.243	0.01487	0.6479	0.9526	542000000	(11) __Glyco_Fuc_HexNAc (O)
65	P07333|CSF1R_HUMAN	250	1.045	1.242	3	OJUJOJJJOODIMNDSNYIVK	OJUJOJJJOO	DIMNDSNYIVK	1.124	0.019	0.578	0.9644	307000000	(10) __Glyco_Fuc_HexNAc (O); (13) __Oxidation (M)
65	P07333|CSF1R_HUMAN	250	1.045	1.242	3	OJUUJOJJJOODIMNDSNYIVK	OJUUJOJJJOO	DIMNDSNYIVK	1.518	0.001417	0.7561	0.9781	327000000
65	P07333|CSF1R_HUMAN	250	1.045	1.242	3	OJUUJOJJJOODIMNDSNYIVK	OJUUJOJJJOO	DIMNDSNYIVK	0.8091	0.07474	0.8919	0.9889	820000000	(11) __Glyco_Fuc_HexNAc (O)
65	P07333|CSF1R_HUMAN	250	1.045	1.242	4	OJUUJOJJJOODIMNDSNYIVK	OJUUJOJJJOO	DIMNDSNYIVK	0.8948	0.02187	0.8499	0.9741	305000000	(11) __Glyco_Fuc_HexNAc (O); (14) __Oxidation (M)
65	P07333|CSF1R_HUMAN	250	1.045	1.242	4	OJUJOJOJJJOOHTNYSFSPWHGFTIHR	OJUJOJOJJJOO	HTNYSFSPWHGFTIHR	0.9653	0.002177	0.8489	0.9872	3350000000	(12) __Glyco_Fuc_HexNAc (O)
65	P07333|CSF1R_HUMAN	250	1.045	1.242	3	OJUJOJOJJJOOHTNYSFSPWHGFTIHR	OJUJOJOJJJOO	HTNYSFSPWHGFTIHR	1.096	0.01343	0.9147	0.988	3040000000	(12) __Glyco_Fuc_HexNAc (O)
65	P07333|CSF1R_HUMAN	250	1.045	1.242	3	OJUJOJOJJJOOHTNYSFSPWHGFTIHR	OJUJOJOJJJOO	HTNYSFSPWHGFTIHR	1.055	0.04049	0.7595	0.9572	276000000	(5) __Glyco_Fuc_HexNAc (O); (12) __Glyco_Fuc_HexNAc (O)
65	P07333|CSF1R_HUMAN	250	1.045	1.242	3	OJUUJOJOJJJOOHTNYSFSPWHGFTIHR	OJUUJOJOJJJOO	HTNYSFSPWHGFTIHR	1.035	0.001191	0.8772	0.99	13100000000	(13) __Glyco_Fuc_HexNAc (O)
65	P07333|CSF1R_HUMAN	250	1.045	1.242	5	OJUUJOUJOJOJJJOOHTNYSFSPWHGFTIHR	OJUUJOUJOJOJJJOO	HTNYSFSPWHGFTIHR	0.6522	0.07588	0.5755	0.9335	53900000	(16) __Glyco_Fuc_HexNAc (O)
65	P07333|CSF1R_HUMAN	250	1.045	1.242	4	OJUUJOUJOJOJJJOOHTNYSFSPWHGFTIHR	OJUUJOUJOJOJJJOO	HTNYSFSPWHGFTIHR	1.011	0.07486	0.8479	0.985	2270000000	(16) __Glyco_Fuc_HexNAc (O)
65	P07333|CSF1R_HUMAN	250	1.045	1.242	4	OJUUJOUJOJOJJJOOHTNYSFSPWHGFTIHR	OJUUJOUJOJOJJJOO	HTNYSFSPWHGFTIHR	1.209	0.00175	0.8891	0.9868	1790000000	(6) __Glyco_Fuc_HexNAc (O); (16) __Glyco_Fuc_HexNAc (O)
66	Q13822|ENPP2_HUMAN	248	0.9902	NA	3	OJUUJOJJJOOAIIANLTCK	OJUUJOJJJOO	AIIANLTCK	0.9902	0.02875	0.841	0.9789	1330000000	(11) __Glyco_Fuc_HexNAc (O)
67	P16070|CD44_HUMAN	247	1.071	1.159	3	OJUJOJJJOOAFNSTLPTMAQMEK	OJUJOJJJOO	AFNSTLPTMAQMEK	0.8948	0.01085	0.8909	0.9824	885000000	(9) __Glyco_Fuc_HexNAc (O); (10) __Glyco_Fuc_HexNAc (O); (19) __Oxidation (M); (22) __Oxidation (M)
67	P16070|CD44_HUMAN	247	1.071	1.159	4	OJUJOJJJOOAFNSTLPTMAQMEK	OJUJOJJJOO	AFNSTLPTMAQMEK	0.8652	0.0244	0.6761	0.976	496000000	(9) __Glyco_Fuc_HexNAc (O); (10) __Glyco_Fuc_HexNAc (O); (19) __Oxidation (M); (22) __Oxidation (M)
67	P16070|CD44_HUMAN	247	1.071	1.159	3	OJUJJOJJJOOAFNSTLPTMAQMEK	OJUJJOJJJOO	AFNSTLPTMAQMEK	1.177	0.00338	0.8984	0.9843	1260000000	(11) __Glyco_Fuc_HexNAc (O); (20) __Oxidation (M)
67	P16070|CD44_HUMAN	247	1.071	1.159	3	OJUUJOJJJOOAFNSTLPTMAQMEK	OJUUJOJJJOO	AFNSTLPTMAQMEK	1.376	0.07359	0.5244	0.9135	26100000	(11) __Glyco_Fuc_HexNAc (O)
67	P16070|CD44_HUMAN	247	1.071	1.159	3	OJUUJOJJJOOAFNSTLPTMAQMEK	OJUUJOJJJOO	AFNSTLPTMAQMEK	1.131	0.009424	0.8833	0.9832	6500000000	(10) __Glyco_Fuc_HexNAc (O); (11) __Glyco_Fuc_HexNAc (O); (20) __Oxidation (M); (23) __Oxidation (M)
67	P16070|CD44_HUMAN	247	1.071	1.159	5	OJUUJOJJJOOAFNSTLPTMAQMEK	OJUUJOJJJOO	AFNSTLPTMAQMEK	0.9026	0.1797	0.5602	0.9179	34700000	(10) __Glyco_Fuc_HexNAc (O); (11) __Glyco_Fuc_HexNAc (O); (20) __Oxidation (M); (23) __Oxidation (M)
67	P16070|CD44_HUMAN	247	1.071	1.159	4	OJUUJOJJJOOAFNSTLPTMAQMEK	OJUUJOJJJOO	AFNSTLPTMAQMEK	1.082	0.00346	0.9095	0.9858	6600000000	(10) __Glyco_Fuc_HexNAc (O); (11) __Glyco_Fuc_HexNAc (O); (20) __Oxidation (M); (23) __Oxidation (M)
67	P16070|CD44_HUMAN	247	1.071	1.159	3	OJUUJOJOJJJOOAFNSTLPTMAQMEK	OJUUJOJOJJJOO	AFNSTLPTMAQMEK	1.006	0.07878	0.5329	0.9396	2550000
67	P16070|CD44_HUMAN	247	1.071	1.159	3	OJUUJOJOJJOJOOAFNSTLPTMAQMEK	OJUUJOJOJJOJOO	AFNSTLPTMAQMEK	1.304	0.04198	0.5257	0.9204	85000000	(1) __Glyco_Fuc_HexNAc (O)
67	P16070|CD44_HUMAN	247	1.071	1.159	4	OJUUJOUJOJJOJOOAFNSTLPTMAQMEK	OJUUJOUJOJJOJOO	AFNSTLPTMAQMEK	0.9531	0.02427	0.8932	0.9872	2870000000
67	P16070|CD44_HUMAN	247	1.071	1.159	3	OJUUJOUJOJJOJOOAFNSTLPTMAQMEK	OJUUJOUJOJJOJOO	AFNSTLPTMAQMEK	1.06	0.06886	0.9069	0.9808	967000000
67	P16070|CD44_HUMAN	247	1.071	1.159	4	OJUUJOUJOJJJOOAFNSTLPTMAQMEK	OJUUJOUJOJJJOO	AFNSTLPTMAQMEK	0.9278	0.1503	0.6296	0.9576	573000000	(13) __Glyco_Fuc_HexNAc (O); (14) __Glyco_Fuc_HexNAc (O); (23) __Oxidation (M); (26) __Oxidation (M)
67	P16070|CD44_HUMAN	247	1.071	1.159	3	OJUUJOUJOJJOJOOAFNSTLPTMAQMEK	OJUUJOUJOJJOJOO	AFNSTLPTMAQMEK	1.248	0.03505	0.7048	0.979	525000000	(6) __Glyco_Fuc_HexNAc (O)
67	P16070|CD44_HUMAN	247	1.071	1.159	4	OJUUJOUJOJJOJOOAFNSTLPTMAQMEK	OJUUJOUJOJJOJOO	AFNSTLPTMAQMEK	1.111	0.002046	0.7741	0.9853	1590000000	(1) __Glyco_Fuc_HexNAc (O)
68	Q6YHK3|CD109_HUMAN	246	1.097	1.305	3	OJUUJOJJJOOHLNGTITAK	OJUUJOJJJOO	HLNGTITAK	0.9954	0.04473	0.6856	0.969	115000000	(10) __Glyco_Fuc_HexNAc (O); (11) __Glyco_Fuc_HexNAc (O)
68	Q6YHK3|CD109_HUMAN	246	1.097	1.305	4	OJUUJOJOJJJOONVSTNVFFK	OJUUJOJOJJJOO	NVSTNVFFK	1.619	0.05304	0.6542	0.9666	54500000
68	Q6YHK3|CD109_HUMAN	246	1.097	1.305	4	OJUUJOJOJJJOOHLNGTITAK	OJUUJOJOJJJOO	HLNGTITAK	0.6362	0.1002	0.5383	0.9272	12100000	(13) __Glyco_Fuc_HexNAc (O)
68	Q6YHK3|CD109_HUMAN	246	1.097	1.305	3	OJUUJOJOJJOJOONVSTNVFFK	OJUUJOJOJJOJOO	NVSTNVFFK	1.602	0.02155	0.7813	0.9684	240000000	(6) __Glyco_Fuc_HexNAc (O); (14) __Glyco_Fuc_HexNAc (O)
68	Q6YHK3|CD109_HUMAN	246	1.097	1.305	4	OJUUJOJOJJOJOONVSTNVFFK	OJUUJOJOJJOJOO	NVSTNVFFK	1.219	0.01179	0.8457	0.984	510000000	(13) __Glyco_Fuc_HexNAc (O); (14) __Glyco_Fuc_HexNAc (O)
68	Q6YHK3|CD109_HUMAN	246	1.097	1.305	4	OJUUJOJOJJOJOOINYTVPQSGTFK	OJUUJOJOJJOJOO	INYTVPQSGTFK	0.9933	0.04744	0.5639	0.981	431000000
68	Q6YHK3|CD109_HUMAN	246	1.097	1.305	4	OJUUJOJJJOOINGSANFSFNDEEMK	OJUUJOJJJOO	INGSANFSFNDEEMK	1.016	0.07881	0.5214	0.9019	7110000	(6) __Glyco_Fuc_HexNAc (O); (11) __Glyco_Fuc_HexNAc (O)
68	Q6YHK3|CD109_HUMAN	246	1.097	1.305	4	OJUUJOUJOJJOJOONVSTNVFFK	OJUUJOUJOJJOJOO	NVSTNVFFK	0.9949	0.05805	0.8037	0.9792	1870000000	(15) __Glyco_Fuc_HexNAc (O)
68	Q6YHK3|CD109_HUMAN	246	1.097	1.305	3	OJUUJOUJOJJOJOONVSTNVFFK	OJUUJOUJOJJOJOO	NVSTNVFFK	1.097	0.04469	0.8695	0.9769	2360000000	(15) __Glyco_Fuc_HexNAc (O)
68	Q6YHK3|CD109_HUMAN	246	1.097	1.305	3	OJUUJOUJOJJOJOONVSTNVFFK	OJUUJOUJOJJOJOO	NVSTNVFFK	1.449	0.006954	0.8075	0.9691	927000000	(6) __Glyco_Fuc_HexNAc (O); (15) __Glyco_Fuc_HexNAc (O)
68	Q6YHK3|CD109_HUMAN	246	1.097	1.305	4	OJUUJOUJOJJOJOONVSTNVFFK	OJUUJOUJOJJOJOO	NVSTNVFFK	1.149	0.06553	0.657	0.9757	431000000	(1) __Glyco_Fuc_HexNAc (O); (15) __Glyco_Fuc_HexNAc (O)
69	O95497|VNN1_HUMAN	242	1.271	1.259	3	OJUUJOJJJOODWASNASSGLTAQAR	OJUUJOJJJOO	DWASNASSGLTAQAR	1.292	0.0714	0.6308	0.9746	1020000000	(11) __Glyco_Fuc_HexNAc (O)
69	O95497|VNN1_HUMAN	242	1.271	1.259	3	OJUUJOJOJJOJOONNSIYVVANIGDK	OJUUJOJOJJOJOO	NNSIYVVANIGDK	1.49	0.01322	0.7108	0.9582	227000000	(13) __Glyco_Fuc_HexNAc (O)
69	O95497|VNN1_HUMAN	242	1.271	1.259	4	OJUUJOUJOJJOJOONNSIYVVANIGDK	OJUUJOUJOJJOJOO	NNSIYVVANIGDK	1.096	0.01875	0.5843	0.9719	252000000	(15) __Glyco_Fuc_HexNAc (O)
69	O95497|VNN1_HUMAN	242	1.271	1.259	3	OJUUJOUJOJOJJJOONNSIYVVANIGDK	OJUUJOUJOJOJJJOO	NNSIYVVANIGDK	1.108	0.01971	0.9094	0.9815	540000000
69	O95497|VNN1_HUMAN	242	1.271	1.259	4	OJUUJOUJOJOJJJOONNSIYVVANIGDK	OJUUJOUJOJOJJJOO	NNSIYVVANIGDK	0.9531	0.02609	0.8932	0.9872	2870000000
69	O95497|VNN1_HUMAN	242	1.271	1.259	4	OJUUJOUJOJJOJOONNSIYVVANIGDK	OJUUJOUJOJJOJOO	NNSIYVVANIGDK	2.035	0.01488	0.6845	0.9814	281000000	(6) __Glyco_Fuc_HexNAc (O); (15) __Glyco_Fuc_HexNAc (O)
69	O95497|VNN1_HUMAN	242	1.271	1.259	3	OJUUJOUJOJOJJJOONNSIYVVANIGDK	OJUUJOUJOJOJJJOO	NNSIYVVANIGDK	1.338	0.03965	0.6883	0.9706	536000000	(6) __Glyco_Fuc_HexNAc (O)
69	O95497|VNN1_HUMAN	242	1.271	1.259	4	OJUUJOUJOJOJJJOONNSIYVVANIGDK	OJUUJOUJOJOJJJOO	NNSIYVVANIGDK	1.25	0.008909	0.6168	0.9609	1470000000	(6) __Glyco_Fuc_HexNAc (O)
70	P00451|FA8_HUMAN	241	0.9684	1.298	3	OJUUJOJOJJOJOOSLNDSTNR	OJUUJOJOJJOJOO	SLNDSTNR	1.556	0.01486	0.8304	0.9784	343000000
70	P00451|FA8_HUMAN	241	0.9684	1.298	5	OJUUJOJJJOOIQNVSSSDLLMLLR	OJUUJOJJJOO	IQNVSSSDLLMLLR	1.211	0.04569	0.6121	0.934	23300000	(22) __Oxidation (M)
70	P00451|FA8_HUMAN	241	0.9684	1.298	3	OJUUJOJJJOOIQNVSSSDLLMLLR	OJUUJOJJJOO	IQNVSSSDLLMLLR	1.05	0.01085	0.7053	0.9685	562000000	(22) __Oxidation (M)
70	P00451|FA8_HUMAN	241	0.9684	1.298	3	OJUUJOJOJJOJOONFVKPNETK	OJUUJOJOJJOJOO	NFVKPNETK	0.8209	0.01157	0.6248	0.9686	3640000000	(14) __Glyco_Fuc_HexNAc (O)
70	P00451|FA8_HUMAN	241	0.9684	1.298	4	OJUUJOJOJJOJOONFVKPNETK	OJUUJOJOJJOJOO	NFVKPNETK	0.6477	0.05509	0.8344	0.9814	775000000	(14) __Glyco_Fuc_HexNAc (O)
70	P00451|FA8_HUMAN	241	0.9684	1.298	4	OJUUJOJOJJJOOIQNVSSSDLLMLLR	OJUUJOJOJJJOO	IQNVSSSDLLMLLR	0.9019	0.04824	0.554	0.9725	122000000	(12) __Glyco_Fuc_HexNAc (O); (13) __Glyco_Fuc_HexNAc (O)
70	P00451|FA8_HUMAN	241	0.9684	1.298	3	OJUUJOJOJJJOOIQNVSSSDLLMLLR	OJUUJOJOJJJOO	IQNVSSSDLLMLLR	1.006	0.009117	0.5084	0.9494	123000000	(12) __Glyco_Fuc_HexNAc (O); (13) __Glyco_Fuc_HexNAc (O)
70	P00451|FA8_HUMAN	241	0.9684	1.298	4	OJUUJOJOJOJJJOOQFNATTIPENDIEK	OJUUJOJOJOJJJOO	QFNATTIPENDIEK	0.9317	0.2948	0.7815	0.9358	2440000
71	P00748|FA12_HUMAN	235	1.021	1.28	4	OJUJOJJJOOTNPCLHGGR	OJUJOJJJOO	TNPCLHGGR	0.9262	0.0534	0.835	0.9776	281000000	(5) __Glyco_Fuc_HexNAc (O); (10) __Glyco_Fuc_HexNAc (O)
71	P00748|FA12_HUMAN	235	1.021	1.28	3	OJUJOJJJOOTNPCLHGGR	OJUJOJJJOO	TNPCLHGGR	0.9561	0.005842	0.8979	0.9817	8010000000	(5) __Glyco_Fuc_HexNAc (O); (10) __Glyco_Fuc_HexNAc (O)
71	P00748|FA12_HUMAN	235	1.021	1.28	2	OJUJOJJJOOTNPCLHGGR	OJUJOJJJOO	TNPCLHGGR	0.9857	0.01639	0.8583	0.9762	755000000	(9) __Glyco_Fuc_HexNAc (O); (10) __Glyco_Fuc_HexNAc (O)
71	P00748|FA12_HUMAN	235	1.021	1.28	4	OJUUJOJJJOONHSCEPCQTLAVR	OJUUJOJJJOO	NHSCEPCQTLAVR	1.896	0.02073	0.5835	0.9631	108000000
71	P00748|FA12_HUMAN	235	1.021	1.28	3	OJUUJOJJJOONHSCEPCQTLAVR	OJUUJOJJJOO	NHSCEPCQTLAVR	1.319	0.01312	0.7406	0.9658	86300000
71	P00748|FA12_HUMAN	235	1.021	1.28	3	OJUUJOJOJJOJOONHSCEPCQTLAVR	OJUUJOJOJJOJOO	NHSCEPCQTLAVR	1.058	0.03228	0.7576	0.9551	143000000	(14) __Glyco_Fuc_HexNAc (O)
71	P00748|FA12_HUMAN	235	1.021	1.28	4	OJUUJOUJOJJOJOONHSCEPCQTLAVR	OJUUJOUJOJJOJOO	NHSCEPCQTLAVR	0.9089	0.05623	0.6679	0.98	737000000	(15) __Glyco_Fuc_HexNAc (O)
71	P00748|FA12_HUMAN	235	1.021	1.28	4	OJUUJOUJOJJOJOONHSCEPCQTLAVR	OJUUJOUJOJJOJOO	NHSCEPCQTLAVR	1.101	0.01219	0.6355	0.9738	376000000	(6) __Glyco_Fuc_HexNAc (O); (15) __Glyco_Fuc_HexNAc (O)
72	Q99784|NOE1_HUMAN	233	0.9135	1.253	3	OJUUJOJJJOOVQNMSQSIEVLDR	OJUUJOJJJOO	VQNMSQSIEVLDR	1.304	0.06623	0.6456	0.9741	1030000000	(11) __Glyco_Fuc_HexNAc (O); (15) __Oxidation (M)
72	Q99784|NOE1_HUMAN	233	0.9135	1.253	3	OJUUJOJJJOOSMVDFMNTDNFTSHR	OJUUJOJJJOO	SMVDFMNTDNFTSHR	0.7748	0.02741	0.5834	0.9681	655000000	(11) __Glyco_Fuc_HexNAc (O)
72	Q99784|NOE1_HUMAN	233	0.9135	1.253	3	OJUUJOJJJOOSMVDFMNTDNFTSHR	OJUUJOJJJOO	SMVDFMNTDNFTSHR	0.8559	0.06871	0.6125	0.9221	186000000	(6) __Glyco_Fuc_HexNAc (O); (11) __Glyco_Fuc_HexNAc (O)
72	Q99784|NOE1_HUMAN	233	0.9135	1.253	4	OJUUJOJOJJJOOLDPVSLQTLQTWNTSYPK	OJUUJOJOJJJOO	LDPVSLQTLQTWNTSYPK	0.975	0.006391	0.7002	0.9809	185000000
73	Q13201|MMRN1_HUMAN	225	1.123	1.195	3	OJUJOJJJOOIDNISLTVNDVR	OJUJOJJJOO	IDNISLTVNDVR	1.026	0.08007	0.5526	0.9667	56000000	(9) __Glyco_Fuc_HexNAc (O); (10) __Glyco_Fuc_HexNAc (O)
73	Q13201|MMRN1_HUMAN	225	1.123	1.195	3	OJUUJOJOJJJOOLNQSNFQK	OJUUJOJOJJJOO	LNQSNFQK	1.15	0.006746	0.7717	0.9659	913000000	(13) __Glyco_Fuc_HexNAc (O)
73	Q13201|MMRN1_HUMAN	225	1.123	1.195	4	OJUUJOJOJJJOOLNQSNFQK	OJUUJOJOJJJOO	LNQSNFQK	1.006	0.01908	0.7949	0.9741	225000000	(13) __Glyco_Fuc_HexNAc (O)
73	Q13201|MMRN1_HUMAN	225	1.123	1.195	3	OJUUJOJOJJOJOONQTLTSTEK	OJUUJOJOJJOJOO	NQTLTSTEK	1.172	0.003754	0.871	0.9739	377000000
73	Q13201|MMRN1_HUMAN	225	1.123	1.195	4	OJUUJOJJJOOIDNISLTVNDVR	OJUUJOJJJOO	IDNISLTVNDVR	1.196	0.04058	0.5949	0.9757	202000000	(10) __Glyco_Fuc_HexNAc (O); (11) __Glyco_Fuc_HexNAc (O)
73	Q13201|MMRN1_HUMAN	225	1.123	1.195	4	OJUUJOJOJJJOOIDNISLTVNDVR	OJUUJOJOJJJOO	IDNISLTVNDVR	0.8177	0.06985	0.5463	0.9587	86500000
73	Q13201|MMRN1_HUMAN	225	1.123	1.195	4	OJUUJOJOJJJOOINNLTVSLEMEK	OJUUJOJOJJJOO	INNLTVSLEMEK	1.015	0.08007	0.6495	0.9878	16700000000
73	Q13201|MMRN1_HUMAN	225	1.123	1.195	3	OJUUJOJOJOJJJOOINNLTVSLEMEK	OJUUJOJOJOJJJOO	INNLTVSLEMEK	1.639	0.03034	0.5759	0.9636	179000000
73	Q13201|MMRN1_HUMAN	225	1.123	1.195	4	OJUUJOJOJJOJOOIDNISLTVNDVR	OJUUJOJOJJOJOO	IDNISLTVNDVR	0.8114	0.156	0.7787	0.9572	495000	(11) __Glyco_Fuc_HexNAc (O); (13) __Glyco_Fuc_HexNAc (O); (14) __Glyco_Fuc_HexNAc (O)
73	Q13201|MMRN1_HUMAN	225	1.123	1.195	3	OJUUJOUJOJOJJJOOINNLTVSLEMEK	OJUUJOUJOJOJJJOO	INNLTVSLEMEK	1.139	0.1933	0.5475	0.9517	117000000
73	Q13201|MMRN1_HUMAN	225	1.123	1.195	3	OJUUJOUJOJOJJJOOINNLTVSLEMEK	OJUUJOUJOJOJJJOO	INNLTVSLEMEK	1.108	0.01971	0.9094	0.9815	540000000	(26) __Oxidation (M)
73	Q13201|MMRN1_HUMAN	225	1.123	1.195	4	OJUUJOUJOJOJJJOOINNLTVSLEMEK	OJUUJOUJOJOJJJOO	INNLTVSLEMEK	0.953	0.02605	0.8932	0.9872	2870000000	(26) __Oxidation (M)
73	Q13201|MMRN1_HUMAN	225	1.123	1.195	4	OJUUJOJOJOJJJOOTQAALSNLTCCIDR	OJUUJOJOJOJJJOO	TQAALSNLTCCIDR	0.9583	0.02638	0.7933	0.9847	1490000000	(14) __Glyco_Fuc_HexNAc (O)
73	Q13201|MMRN1_HUMAN	225	1.123	1.195	3	OJUUJOUJOJOJJJOOINNLTVSLEMEK	OJUUJOUJOJOJJJOO	INNLTVSLEMEK	1.339	0.03866	0.6885	0.9705	536000000	(6) __Glyco_Fuc_HexNAc (O); (26) __Oxidation (M)
73	Q13201|MMRN1_HUMAN	225	1.123	1.195	4	OJUUJOUJOJOJJJOOINNLTVSLEMEK	OJUUJOUJOJOJJJOO	INNLTVSLEMEK	1.251	0.008912	0.6168	0.9609	1470000000	(6) __Glyco_Fuc_HexNAc (O); (26) __Oxidation (M)
73	Q13201|MMRN1_HUMAN	225	1.123	1.195	4	OJUUJOUJOJJOJOOIENLTSAVNSLNFIIK	OJUUJOUJOJJOJOO	IENLTSAVNSLNFIIK	1.191	0.03832	0.5113	0.958	138000000	(15) __Glyco_Fuc_HexNAc (O)
74	P50895|BCAM_HUMAN	223	0.55	NA	4	OJUUJOJJJOOTQNFTLLVQGSPELK	OJUUJOJJJOO	TQNFTLLVQGSPELK	0.55	0.437	0.5937	0.9169	2440000	(11) __Glyco_Fuc_HexNAc (O)
75	P00734|THRB_HUMAN	222	1.027	1.072	3	OJUUJOJJJOONFTENDLLVR	OJUUJOJJJOO	NFTENDLLVR	0.9747	0.01603	0.7566	0.9761	285000000	(11) __Glyco_Fuc_HexNAc (O)
75	P00734|THRB_HUMAN	222	1.027	1.072	4	OJUUJOJJJOONFTENDLLVR	OJUUJOJJJOO	NFTENDLLVR	0.9747	0.02585	0.7009	0.9627	101000000	(11) __Glyco_Fuc_HexNAc (O)
75	P00734|THRB_HUMAN	222	1.027	1.072	5	OJUJOJJJOOYPHKPEINSTTHPGADLQENFCR	OJUJOJJJOO	YPHKPEINSTTHPGADLQENFCR	1.07	0.04025	0.6277	0.9878	2150000000
75	P00734|THRB_HUMAN	222	1.027	1.072	4	OJUUJOJOJJOJOOHQDFNSAVQLVENFCR	OJUUJOJOJJOJOO	HQDFNSAVQLVENFCR	1.123	0.009312	0.7795	0.9846	1150000000
75	P00734|THRB_HUMAN	222	1.027	1.072	3	OJUUJOJOJJOJOOHQDFNSAVQLVENFCR	OJUUJOJOJJOJOO	HQDFNSAVQLVENFCR	1.217	0.05062	0.5397	0.9647	550000000
75	P00734|THRB_HUMAN	222	1.027	1.072	3	OJUUJOJJJOOYPHKPEINSTTHPGADLQENFCR	OJUUJOJJJOO	YPHKPEINSTTHPGADLQENFCR	0.9957	0.02172	0.8188	0.9302	369000000
75	P00734|THRB_HUMAN	222	1.027	1.072	5	OJUUJOJJJOOYPHKPEINSTTHPGADLQENFCR	OJUUJOJJJOO	YPHKPEINSTTHPGADLQENFCR	1.057	0.001663	0.9329	0.9935	26000000000
75	P00734|THRB_HUMAN	222	1.027	1.072	4	OJUUJOJJJOOYPHKPEINSTTHPGADLQENFCR	OJUUJOJJJOO	YPHKPEINSTTHPGADLQENFCR	1.004	0.003563	0.916	0.9889	7080000000
75	P00734|THRB_HUMAN	222	1.027	1.072	4	OJUUJOJJJOOYPHKPEINSTTHPGADLQENFCR	OJUUJOJJJOO	YPHKPEINSTTHPGADLQENFCR	1.027	0.04746	0.6774	0.9573	386000000	(1) __Glyco_Fuc_HexNAc (O)
75	P00734|THRB_HUMAN	222	1.027	1.072	5	OJUUJOJJJOOYPHKPEINSTTHPGADLQENFCR	OJUUJOJJJOO	YPHKPEINSTTHPGADLQENFCR	1.035	0.01648	0.8245	0.9822	1420000000	(1) __Glyco_Fuc_HexNAc (O)
76	Q9ULI3|HEG1_HUMAN	207	1.069	1.379	3	OJUJOJJJOOLNNSTGLQSSSVSQTK	OJUJOJJJOO	LNNSTGLQSSSVSQTK	1.005	0.08522	0.5557	0.9645	59300000
76	Q9ULI3|HEG1_HUMAN	207	1.069	1.379	4	OJUUJOJJJOOTLNMCFSALPSYIR	OJUUJOJJJOO	TLNMCFSALPSYIR	0.9051	0.01033	0.8255	0.9728	667000000	(11) __Glyco_Fuc_HexNAc (O); (15) __Oxidation (M)
76	Q9ULI3|HEG1_HUMAN	207	1.069	1.379	4	OJUUJOJOJJOJOOTLNMCFSALPSYIR	OJUUJOJOJJOJOO	TLNMCFSALPSYIR	1.78	0.1883	0.5591	0.9196	12500000	(11) __Glyco_Fuc_HexNAc (O); (14) __Glyco_Fuc_HexNAc (O)
76	Q9ULI3|HEG1_HUMAN	207	1.069	1.379	3	OJUUJOJOJOJJJOONSSGPDLSWLHFYR	OJUUJOJOJOJJJOO	NSSGPDLSWLHFYR	1.137	0.01753	0.5133	0.9176	73500000	(15) __Glyco_Fuc_HexNAc (O)
76	Q9ULI3|HEG1_HUMAN	207	1.069	1.379	4	OJUUJOJJJOOESNAVVISLQTTFSLASNVTLFDLADR	OJUUJOJJJOO	ESNAVVISLQTTFSLASNVTLFDLADR	0.9617	0.07263	0.7199	0.9809	254000000	(11) __Glyco_Fuc_HexNAc (O)
77	P05154|IPSP_HUMAN	199	1.445	1.18	3	OJUJOJJJOOVVGVPYQGNATALFILPSEGK	OJUJOJJJOO	VVGVPYQGNATALFILPSEGK	1.206	0.01079	0.8293	0.9827	5540000000
77	P05154|IPSP_HUMAN	199	1.445	1.18	4	OJUUJOJJJOOVVGVPYQGNATALFILPSEGK	OJUUJOJJJOO	VVGVPYQGNATALFILPSEGK	1.482	0.02814	0.6766	0.976	76300000
77	P05154|IPSP_HUMAN	199	1.445	1.18	3	OJUUJOJJJOOVVGVPYQGNATALFILPSEGK	OJUUJOJJJOO	VVGVPYQGNATALFILPSEGK	1.064	0.07963	0.9064	0.9858	5580000000
77	P05154|IPSP_HUMAN	199	1.445	1.18	4	OJUJOJOJJJOOVVGVPYQGNATALFILPSEGK	OJUJOJOJJJOO	VVGVPYQGNATALFILPSEGK	1.494	0.0579	0.7336	0.9817	852000000
77	P05154|IPSP_HUMAN	199	1.445	1.18	3	OJUUJOJOJJJOOVVGVPYQGNATALFILPSEGK	OJUUJOJOJJJOO	VVGVPYQGNATALFILPSEGK	1.627	0.006095	0.8888	0.968	868000000
77	P05154|IPSP_HUMAN	199	1.445	1.18	4	OJUUJOJOJJJOOVVGVPYQGNATALFILPSEGK	OJUUJOJOJJJOO	VVGVPYQGNATALFILPSEGK	1.118	0.1282	0.6777	0.9794	1480000000
77	P05154|IPSP_HUMAN	199	1.445	1.18	5	OJUUJOJOJJJOOVVGVPYQGNATALFILPSEGK	OJUUJOJOJJJOO	VVGVPYQGNATALFILPSEGK	1.408	0.1423	0.6183	0.9678	115000000
77	P05154|IPSP_HUMAN	199	1.445	1.18	4	OJUUJOUJOJJJOOVVGVPYQGNATALFILPSEGK	OJUUJOUJOJJJOO	VVGVPYQGNATALFILPSEGK	1.613	0.02402	0.8324	0.9825	4770000000
78	P05090|APOD_HUMAN	198	1.301	1.299	3	OJUJOJOJJJOOCIQANYSLMENGK	OJUJOJOJJJOO	CIQANYSLMENGK	0.9835	0.005349	0.8909	0.9824	971000000
78	P05090|APOD_HUMAN	198	1.301	1.299	3	OJUUJOJOJJJOOCIQANYSLMENGK	OJUUJOJOJJJOO	CIQANYSLMENGK	1.129	0.01667	0.8831	0.9832	6500000000
78	P05090|APOD_HUMAN	198	1.301	1.299	4	OJUJOJJJOOADGTVNQIEGEATPVNLTEPAK	OJUJOJJJOO	ADGTVNQIEGEATPVNLTEPAK	1.93	0.007855	0.6202	0.9566	195000000	(5) __Glyco_Fuc_HexNAc (O)
78	P05090|APOD_HUMAN	198	1.301	1.299	3	OJUUJOJJJOOADGTVNQIEGEATPVNLTEPAK	OJUUJOJJJOO	ADGTVNQIEGEATPVNLTEPAK	1.199	0.02053	0.5595	0.9405	84900000	(10) __Glyco_Fuc_HexNAc (O)
78	P05090|APOD_HUMAN	198	1.301	1.299	4	OJUUJOUJOJJOJOOCIQANYSLMENGK	OJUUJOUJOJJOJOO	CIQANYSLMENGK	0.8496	0.1306	0.6271	0.9565	500000000	(15) __Glyco_Fuc_HexNAc (O); (24) __Oxidation (M)
78	P05090|APOD_HUMAN	198	1.301	1.299	4	OJUUJOUJOJJOJOOCIQANYSLMENGK	OJUUJOUJOJJOJOO	CIQANYSLMENGK	1.301	0.03553	0.7601	0.979	1530000000	(6) __Glyco_Fuc_HexNAc (O); (15) __Glyco_Fuc_HexNAc (O); (24) __Oxidation (M)
78	P05090|APOD_HUMAN	198	1.301	1.299	4	OJUUJOUJOJOJJJOOADGTVNQIEGEATPVNLTEPAK	OJUUJOUJOJOJJJOO	ADGTVNQIEGEATPVNLTEPAK	1.517	0.1447	0.5632	0.9676	412000000	(16) __Glyco_Fuc_HexNAc (O)
79	O43157|PLXB1_HUMAN	198	0.978	NA	4	OJUUJOJJJOOYTLDPNITSAGPTK	OJUUJOJJJOO	YTLDPNITSAGPTK	0.978	0.0428	0.7706	0.97	246000000
80	P20851|C4BPB_HUMAN	196	0.9908	NA	3	OJUJOJJJOOTLFCNASK	OJUJOJJJOO	TLFCNASK	0.9908	0.01306	0.5928	0.929	31200000
81	P22897|MRC1_HUMAN	192	1.011	1.123	3	OJUUJOJJJOONDTLLGIK	OJUUJOJJJOO	NDTLLGIK	1.22	0.02007	0.5459	0.9408	80300000	(10) __Glyco_Fuc_HexNAc (O); (11) __Glyco_Fuc_HexNAc (O)
81	P22897|MRC1_HUMAN	192	1.011	1.123	3	OJUJOJJJOOHNSSINATTVMPTMPSVPSGCK	OJUJOJJJOO	HNSSINATTVMPTMPSVPSGCK	0.9031	0.1821	0.715	0.981	593000000	(10) __Glyco_Fuc_HexNAc (O); (24) __Oxidation (M)
81	P22897|MRC1_HUMAN	192	1.011	1.123	4	OJUUJOJJJOOHNSSINATTVMPTMPSVPSGCK	OJUUJOJJJOO	HNSSINATTVMPTMPSVPSGCK	1.011	0.1784	0.6081	0.9876	12500000000	(11) __Glyco_Fuc_HexNAc (O); (25) __Oxidation (M)
81	P22897|MRC1_HUMAN	192	1.011	1.123	3	OJUUJOJJJOOHNSSINATTVMPTMPSVPSGCK	OJUUJOJJJOO	HNSSINATTVMPTMPSVPSGCK	1.02	0.1078	0.9039	0.9876	4610000000	(11) __Glyco_Fuc_HexNAc (O); (25) __Oxidation (M)
81	P22897|MRC1_HUMAN	192	1.011	1.123	3	OJUUJOJJJOOHNSSINATTVMPTMPSVPSGCK	OJUUJOJJJOO	HNSSINATTVMPTMPSVPSGCK	0.9366	0.01251	0.6818	0.9557	831000000	(11) __Glyco_Fuc_HexNAc (O); (22) __Oxidation (M)
82	P26927|HGFL_HUMAN	191	1.095	1.174	3	OJUJOJJJOONGLEENFCR	OJUJOJJJOO	NGLEENFCR	0.9425	0.04534	0.6327	0.9384	67600000
82	P26927|HGFL_HUMAN	191	1.095	1.174	3	OJUUJOJJJOONGLEENFCR	OJUUJOJJJOO	NGLEENFCR	1.201	0.03537	0.7637	0.9757	347000000
82	P26927|HGFL_HUMAN	191	1.095	1.174	4	OJUUJOJJJOONGLEENFCR	OJUUJOJJJOO	NGLEENFCR	0.9983	0.04204	0.5761	0.9448	27500000
82	P26927|HGFL_HUMAN	191	1.095	1.174	3	OJUUJOJJJOOGTANTTTAGVPCQR	OJUUJOJJJOO	GTANTTTAGVPCQR	1.332	0.02476	0.6224	0.9491	30600000
83	P07711|CATL1_HUMAN	191	0.9723	1.133	4	OJUUJOJJJOOYSVANDTGFVDIPK	OJUUJOJJJOO	YSVANDTGFVDIPK	0.8892	0.007307	0.755	0.9864	1030000000
83	P07711|CATL1_HUMAN	191	0.9723	1.133	3	OJUUJOJOJJJOOYSVANDTGFVDIPK	OJUUJOJOJJJOO	YSVANDTGFVDIPK	1.138	0.02371	0.5641	0.9499	259000000
83	P07711|CATL1_HUMAN	191	0.9723	1.133	3	OJUUJOJOJJOJOOYSVANDTGFVDIPK	OJUUJOJOJJOJOO	YSVANDTGFVDIPK	0.9723	0.00729	0.5266	0.8884	614000000	(11) __Glyco_Fuc_HexNAc (O); (13) __Glyco_Fuc_HexNAc (O); (14) __Glyco_Fuc_HexNAc (O)
84	P12111|CO6A3_HUMAN	190	1.271	1.593	4	OJUUJOJOJJJOOQNLTVTDR	OJUUJOJOJJJOO	QNLTVTDR	4.623	0.1488	0.574	0.9856	2920000
84	P12111|CO6A3_HUMAN	190	1.271	1.593	3	OJUUJOJOJJJOOQNLTVTDR	OJUUJOJOJJJOO	QNLTVTDR	1.254	0.01834	0.7357	0.976	385000000
84	P12111|CO6A3_HUMAN	190	1.271	1.593	4	OJUUJOJJJOOVAVVQHAPSESVDNASMPPVK	OJUUJOJJJOO	VAVVQHAPSESVDNASMPPVK	1.281	0.0811	0.8243	0.9852	1060000000	(28) __Oxidation (M)
84	P12111|CO6A3_HUMAN	190	1.271	1.593	3	OJUUJOJJJOOVAVVQHAPSESVDNASMPPVK	OJUUJOJJJOO	VAVVQHAPSESVDNASMPPVK	1.271	0.0116	0.8885	0.9843	1730000000	(28) __Oxidation (M)
84	P12111|CO6A3_HUMAN	190	1.271	1.593	3	OJUUJOJJJOOVAVVQHAPSESVDNASMPPVK	OJUUJOJJJOO	VAVVQHAPSESVDNASMPPVK	1.279	0.01201	0.8633	0.9732	295000000	(6) __Glyco_Fuc_HexNAc (O); (28) __Oxidation (M)
84	P12111|CO6A3_HUMAN	190	1.271	1.593	4	OJUUJOJJJOOVAVVQHAPSESVDNASMPPVK	OJUUJOJJJOO	VAVVQHAPSESVDNASMPPVK	1.275	0.01892	0.7672	0.9748	193000000	(1) __Glyco_Fuc_HexNAc (O); (28) __Oxidation (M)
84	P12111|CO6A3_HUMAN	190	1.271	1.593	3	OJUUJOJOJJOJOOGPPGVNGTQGFQGCPGQR	OJUUJOJOJJOJOO	GPPGVNGTQGFQGCPGQR	1.116	0.028	0.5243	0.9306	39200000
84	P12111|CO6A3_HUMAN	190	1.271	1.593	4	OJUUJOUJOJJOJOOVAVVQHAPSESVDNASMPPVK	OJUUJOUJOJJOJOO	VAVVQHAPSESVDNASMPPVK	0.9324	0.3661	0.5693	0.9734	762000000
84	P12111|CO6A3_HUMAN	190	1.271	1.593	4	OJUUJOUJOJJOJOOVAVVQHAPSESVDNASMPPVK	OJUUJOUJOJJOJOO	VAVVQHAPSESVDNASMPPVK	1.135	0.04222	0.6231	0.9788	684000000	(6) __Glyco_Fuc_HexNAc (O)
85	Q9HC56|PCDH9_HUMAN	190	1.274	1.112	4	OJUUJOJOJJOJOOLVVNISDLGYPK	OJUUJOJOJJOJOO	LVVNISDLGYPK	1.281	0.08109	0.8243	0.9852	1060000000	(13) __Glyco_Fuc_HexNAc (O); (14) __Glyco_Fuc_HexNAc (O)
85	Q9HC56|PCDH9_HUMAN	190	1.274	1.112	3	OJUUJOJOJJOJOOLVVNISDLGYPK	OJUUJOJOJJOJOO	LVVNISDLGYPK	1.271	0.0116	0.8885	0.9842	1730000000	(13) __Glyco_Fuc_HexNAc (O); (14) __Glyco_Fuc_HexNAc (O)
85	Q9HC56|PCDH9_HUMAN	190	1.274	1.112	3	OJUUJOJOJJOJOOLVVNISDLGYPK	OJUUJOJOJJOJOO	LVVNISDLGYPK	1.487	0.007432	0.8488	0.9718	281000000	(1) __Glyco_Fuc_HexNAc (O); (13) __Glyco_Fuc_HexNAc (O); (14) __Glyco_Fuc_HexNAc (O)
85	Q9HC56|PCDH9_HUMAN	190	1.274	1.112	4	OJUUJOJOJJOJOOLVVNISDLGYPK	OJUUJOJOJJOJOO	LVVNISDLGYPK	1.277	0.01907	0.7672	0.9748	193000000	(1) __Glyco_Fuc_HexNAc (O); (13) __Glyco_Fuc_HexNAc (O); (14) __Glyco_Fuc_HexNAc (O)
85	Q9HC56|PCDH9_HUMAN	190	1.274	1.112	3	OJUUJOJJJOOVTINVMDVNDNSPVVISPPSNTSFK	OJUUJOJJJOO	VTINVMDVNDNSPVVISPPSNTSFK	1.167	0.02208	0.8534	0.9772	451000000
85	Q9HC56|PCDH9_HUMAN	190	1.274	1.112	4	OJUUJOJJJOOVTINVMDVNDNSPVVISPPSNTSFK	OJUUJOJJJOO	VTINVMDVNDNSPVVISPPSNTSFK	1.084	0.01066	0.8072	0.9836	1190000000
86	P17927|CR1_HUMAN	189	1.13	1.187	3	OJUJOJJJOOTVNYTCDPHPDR	OJUJOJJJOO	TVNYTCDPHPDR	1.13	0.07677	0.5437	0.9715	30000000
86	P17927|CR1_HUMAN	189	1.13	1.187	3	OJUUJOJJJOOTVNYTCDPHPDR	OJUUJOJJJOO	TVNYTCDPHPDR	1.345	0.02014	0.7762	0.9795	453000000
86	P17927|CR1_HUMAN	189	1.13	1.187	4	OJUUJOJOJJOJOOEVNCSFPLFMNGISK	OJUUJOJOJJOJOO	EVNCSFPLFMNGISK	0.9542	0.3469	0.9781	0.801	3730000	(14) __Glyco_Fuc_HexNAc (O); (24) __Oxidation (M)
87	O15204|ADEC1_HUMAN	188	1.014	1.246	3	OJUUJOJOJJJOONYNENLTLIR	OJUUJOJOJJJOO	NYNENLTLIR	1.425	0.01933	0.8019	0.9892	751000000	(12) __Glyco_Fuc_HexNAc (O); (13) __Glyco_Fuc_HexNAc (O)
87	O15204|ADEC1_HUMAN	188	1.014	1.246	4	OJUJOJJJOOEHAVFTSNQEEQDPANHTCGVK	OJUJOJJJOO	EHAVFTSNQEEQDPANHTCGVK	0.9362	0.07635	0.6452	0.9917	2320000000
87	O15204|ADEC1_HUMAN	188	1.014	1.246	3	OJUJOJJJOOEHAVFTSNQEEQDPANHTCGVK	OJUJOJJJOO	EHAVFTSNQEEQDPANHTCGVK	0.9699	0.01061	0.9222	0.99	3270000000
87	O15204|ADEC1_HUMAN	188	1.014	1.246	3	OJUJOJJJOOEHAVFTSNQEEQDPANHTCGVK	OJUJOJJJOO	EHAVFTSNQEEQDPANHTCGVK	1.243	0.01624	0.7326	0.9493	242000000	(5) __Glyco_Fuc_HexNAc (O)
87	O15204|ADEC1_HUMAN	188	1.014	1.246	3	OJUUJOJJJOOEHAVFTSNQEEQDPANHTCGVK	OJUUJOJJJOO	EHAVFTSNQEEQDPANHTCGVK	1.094	0.02524	0.8787	0.9897	19100000000
87	O15204|ADEC1_HUMAN	188	1.014	1.246	5	OJUUJOJJJOOEHAVFTSNQEEQDPANHTCGVK	OJUUJOJJJOO	EHAVFTSNQEEQDPANHTCGVK	0.6227	0.02733	0.8679	0.959	242000000
87	O15204|ADEC1_HUMAN	188	1.014	1.246	4	OJUUJOJJJOOEHAVFTSNQEEQDPANHTCGVK	OJUUJOJJJOO	EHAVFTSNQEEQDPANHTCGVK	0.9635	0.01138	0.9252	0.9906	33100000000
87	O15204|ADEC1_HUMAN	188	1.014	1.246	4	OJUJOJOJJJOOEHAVFTSNQEEQDPANHTCGVK	OJUJOJOJJJOO	EHAVFTSNQEEQDPANHTCGVK	0.8163	0.0921	0.6158	0.924	274000000
87	O15204|ADEC1_HUMAN	188	1.014	1.246	3	OJUJOJOJJJOOEHAVFTSNQEEQDPANHTCGVK	OJUJOJOJJJOO	EHAVFTSNQEEQDPANHTCGVK	1.288	0.05567	0.6852	0.946	98000000
87	O15204|ADEC1_HUMAN	188	1.014	1.246	4	OJUUJOJJJOOEHAVFTSNQEEQDPANHTCGVK	OJUUJOJJJOO	EHAVFTSNQEEQDPANHTCGVK	1.079	0.099	0.8195	0.9856	2910000000	(6) __Glyco_Fuc_HexNAc (O)
87	O15204|ADEC1_HUMAN	188	1.014	1.246	4	OJUUJOJOJJJOOEHAVFTSNQEEQDPANHTCGVK	OJUUJOJOJJJOO	EHAVFTSNQEEQDPANHTCGVK	1.014	0.04975	0.5945	0.9273	308000000
87	O15204|ADEC1_HUMAN	188	1.014	1.246	3	OJUUJOJOJJJOOEHAVFTSNQEEQDPANHTCGVK	OJUUJOJOJJJOO	EHAVFTSNQEEQDPANHTCGVK	1.158	0.07602	0.6334	0.8983	71900000
87	O15204|ADEC1_HUMAN	188	1.014	1.246	4	OJUUJOJOJJJOOEHAVFTSNQEEQDPANHTCGVK	OJUUJOJOJJJOO	EHAVFTSNQEEQDPANHTCGVK	1.122	0.1523	0.5781	0.9674	231000000	(1) __Glyco_Fuc_HexNAc (O)
87	O15204|ADEC1_HUMAN	188	1.014	1.246	4	OJUUJOUJOJJJOOEHAVFTSNQEEQDPANHTCGVK	OJUUJOUJOJJJOO	EHAVFTSNQEEQDPANHTCGVK	1.011	0.1313	0.8482	0.985	2260000000
87	O15204|ADEC1_HUMAN	188	1.014	1.246	5	OJUUJOUJOJJJOOEHAVFTSNQEEQDPANHTCGVK	OJUUJOUJOJJJOO	EHAVFTSNQEEQDPANHTCGVK	0.6307	0.1435	0.6301	0.9447	46400000
87	O15204|ADEC1_HUMAN	188	1.014	1.246	4	OJUUJOUJOJJJOOEHAVFTSNQEEQDPANHTCGVK	OJUUJOUJOJJJOO	EHAVFTSNQEEQDPANHTCGVK	1.194	0.01706	0.889	0.9869	1790000000	(6) __Glyco_Fuc_HexNAc (O)
87	O15204|ADEC1_HUMAN	188	1.014	1.246	4	OJUUJOUJOJJJOOEHAVFTSNQEEQDPANHTCGVK	OJUUJOUJOJJJOO	EHAVFTSNQEEQDPANHTCGVK	1.258	0.1281	0.5259	0.9441	64400000	(6) __Glyco_Fuc_HexNAc (O); (9) __Glyco_Fuc_HexNAc (O)
88	P43652|AFAM_HUMAN	186	1.26	1.134	4	OJUUJOJJJOODIENFNSTQK	OJUUJOJJJOO	DIENFNSTQK	1.153	0.1097	0.5268	0.9157	67900000
88	P43652|AFAM_HUMAN	186	1.26	1.134	3	OJUUJOJJJOODIENFNSTQK	OJUUJOJJJOO	DIENFNSTQK	1.377	0.009088	0.7133	0.9682	857000000
89	Q9UK55|ZPI_HUMAN	183	0.7194	NA	4	OJUJOJJJOOLPYQGNATMLVVLMEK	OJUJOJJJOO	LPYQGNATMLVVLMEK	0.7194	0.0699	0.7258	0.9789	226000000	(10) __Glyco_Fuc_HexNAc (O); (19) __Oxidation (M)
90	Q06418|TYRO3_HUMAN	183	0.8371	1.413	3	OJUUJOJJJOOANLTGWDPQK	OJUUJOJJJOO	ANLTGWDPQK	0.5622	0.03301	0.7376	0.9665	403000000	(11) __Glyco_Fuc_HexNAc (O)
90	Q06418|TYRO3_HUMAN	183	0.8371	1.413	3	OJUUJOJOJJOJOOANLTGWDPQK	OJUUJOJOJJOJOO	ANLTGWDPQK	1.09	0.1251	0.5997	0.9793	257000000
90	Q06418|TYRO3_HUMAN	183	0.8371	1.413	3	OJUUJOJJJOOLSWVQDNGTQDELTVEGTR	OJUUJOJJJOO	LSWVQDNGTQDELTVEGTR	0.6459	0.04952	0.5574	0.9336	73400000	(11) __Glyco_Fuc_HexNAc (O)
90	Q06418|TYRO3_HUMAN	183	0.8371	1.413	3	OJUUJOJOJJOJOOTATVHLQALPAAPFNITVTK	OJUUJOJOJJOJOO	TATVHLQALPAAPFNITVTK	1.085	0.07403	0.7356	0.9138	177000000	(14) __Glyco_Fuc_HexNAc (O)
91	P07339|CATD_HUMAN	179	1.272	NA	4	OJUUJOJJJOOGSLSYLNVTR	OJUUJOJJJOO	GSLSYLNVTR	1.272	0.1821	0.5583	0.9452	52200000	(11) __Glyco_Fuc_HexNAc (O)
92	P06276|CHLE_HUMAN	176	1.285	1.292	4	OJUUJOJJJOOWSDIWNATK	OJUUJOJJJOO	WSDIWNATK	0.8739	0.0645	0.6102	0.9795	191000000	(11) __Glyco_Fuc_HexNAc (O)
92	P06276|CHLE_HUMAN	176	1.285	1.292	3	OJUUJOJJJOOYGNPNETQNNSTSWPVFK	OJUUJOJJJOO	YGNPNETQNNSTSWPVFK	2.087	0.4667	0.6077	0.9736	251000000	(11) __Glyco_Fuc_HexNAc (O)
92	P06276|CHLE_HUMAN	176	1.285	1.292	4	OJUUJOJOJJOJOOYGNPNETQNNSTSWPVFK	OJUUJOJOJJOJOO	YGNPNETQNNSTSWPVFK	1.122	0.07305	0.6654	0.978	634000000
92	P06276|CHLE_HUMAN	176	1.285	1.292	3	OJUUJOJOJJOJOOYGNPNETQNNSTSWPVFK	OJUUJOJOJJOJOO	YGNPNETQNNSTSWPVFK	1.097	0.0463	0.7672	0.9174	166000000
92	P06276|CHLE_HUMAN	176	1.285	1.292	4	OJUUJOUJOJJJOOYGNPNETQNNSTSWPVFK	OJUUJOUJOJJJOO	YGNPNETQNNSTSWPVFK	1.285	0.1831	0.7671	0.9848	1620000000	(14) __Glyco_Fuc_HexNAc (O)
92	P06276|CHLE_HUMAN	176	1.285	1.292	3	OJUUJOUJOJJJOOYGNPNETQNNSTSWPVFK	OJUUJOUJOJJJOO	YGNPNETQNNSTSWPVFK	1.338	0.1005	0.5581	0.9154	93800000	(14) __Glyco_Fuc_HexNAc (O)
92	P06276|CHLE_HUMAN	176	1.285	1.292	4	OJUUJOUJOJJOJOOYGNPNETQNNSTSWPVFK	OJUUJOUJOJJOJOO	YGNPNETQNNSTSWPVFK	0.9356	0.1287	0.6273	0.9818	654000000
92	P06276|CHLE_HUMAN	176	1.285	1.292	4	OJUUJOUJOJJJOOYGNPNETQNNSTSWPVFK	OJUUJOUJOJJJOO	YGNPNETQNNSTSWPVFK	1.402	0.118	0.6305	0.9819	175000000	(6) __Glyco_Fuc_HexNAc (O); (14) __Glyco_Fuc_HexNAc (O)
92	P06276|CHLE_HUMAN	176	1.285	1.292	4	OJUUJOUJOJJOJOOYGNPNETQNNSTSWPVFK	OJUUJOUJOJJOJOO	YGNPNETQNNSTSWPVFK	1.336	0.09201	0.6716	0.9734	455000000	(6) __Glyco_Fuc_HexNAc (O)
93	Q96PD5|PGRP2_HUMAN	175	1.484	1.324	4	OJUUJOJJJOOGFGVAIVGNYTAALPTEAALR	OJUUJOJJJOO	GFGVAIVGNYTAALPTEAALR	1.707	0.4537	0.6212	0.9759	8200000
93	Q96PD5|PGRP2_HUMAN	175	1.484	1.324	3	OJUUJOJJJOOLEPVHLQLQCMSQEQLAQVAANATK	OJUUJOJJJOO	LEPVHLQLQCMSQEQLAQVAANATK	0.9942	0.1325	0.8216	0.9151	200000000
93	Q96PD5|PGRP2_HUMAN	175	1.484	1.324	4	OJUJJOJJJOOLEPVHLQLQCMSQEQLAQVAANATK	OJUJJOJJJOO	LEPVHLQLQCMSQEQLAQVAANATK	1.484	0.275	0.6098	0.9341	90400000	(6) __Glyco_Fuc_HexNAc (O); (22) __Oxidation (M)
94	P12821|ACE_HUMAN	174	1.182	1.143	4	OJUUJOJJJOOQQYNALLSNMSR	OJUUJOJJJOO	QQYNALLSNMSR	1.344	0.04149	0.7389	0.9807	208000000	(21) __Oxidation (M)
94	P12821|ACE_HUMAN	174	1.182	1.143	4	OJUUJOJOJJJOOFDVNQLQNTTIK	OJUUJOJOJJJOO	FDVNQLQNTTIK	1.251	0.1262	0.5084	0.8767	11800000	(13) __Glyco_Fuc_HexNAc (O)
94	P12821|ACE_HUMAN	174	1.182	1.143	4	OJUUJOJOJJOJOOFDVNQLQNTTIK	OJUUJOJOJJOJOO	FDVNQLQNTTIK	0.9744	0.01012	0.8453	0.9845	1140000000	(13) __Glyco_Fuc_HexNAc (O); (14) __Glyco_Fuc_HexNAc (O)
94	P12821|ACE_HUMAN	174	1.182	1.143	3	OJUUJOJOJJOJOOFDVNQLQNTTIK	OJUUJOJOJJOJOO	FDVNQLQNTTIK	1.004	0.1032	0.743	0.9842	915000000	(13) __Glyco_Fuc_HexNAc (O); (14) __Glyco_Fuc_HexNAc (O)
94	P12821|ACE_HUMAN	174	1.182	1.143	4	OJUUJOUJOJJOJOOLGWPQYNWTPNSAR	OJUUJOUJOJJOJOO	LGWPQYNWTPNSAR	0.9376	0.2301	0.5037	0.9736	479000000
94	P12821|ACE_HUMAN	174	1.182	1.143	4	OJUUJOUJOJJOJOOFDVNQLQNTTIK	OJUUJOUJOJJOJOO	FDVNQLQNTTIK	1.089	0.2272	0.8282	0.9834	3960000000	(14) __Glyco_Fuc_HexNAc (O); (15) __Glyco_Fuc_HexNAc (O)
94	P12821|ACE_HUMAN	174	1.182	1.143	4	OJUUJOUJOJJOJOOLGWPQYNWTPNSAR	OJUUJOUJOJJOJOO	LGWPQYNWTPNSAR	1.273	0.04344	0.7194	0.9796	1440000000	(6) __Glyco_Fuc_HexNAc (O)
94	P12821|ACE_HUMAN	174	1.182	1.143	3	OJUUJOUJOJJOJOOFDVNQLQNTTIK	OJUUJOUJOJJOJOO	FDVNQLQNTTIK	1.279	0.004278	0.882	0.9731	767000000	(1) __Glyco_Fuc_HexNAc (O); (14) __Glyco_Fuc_HexNAc (O); (15) __Glyco_Fuc_HexNAc (O)
94	P12821|ACE_HUMAN	174	1.182	1.143	4	OJUUJOUJOJJOJOOFDVNQLQNTTIK	OJUUJOUJOJJOJOO	FDVNQLQNTTIK	1.182	0.006841	0.7542	0.9838	1720000000	(1) __Glyco_Fuc_HexNAc (O); (14) __Glyco_Fuc_HexNAc (O); (15) __Glyco_Fuc_HexNAc (O)
95	Q08380|LG3BP_HUMAN	171	1.231	1.254	4	OJUUJOJJJOOAAIPSALDTNSSK	OJUUJOJJJOO	AAIPSALDTNSSK	1.85	0.08419	0.6067	0.97	43700000	(11) __Glyco_Fuc_HexNAc (O)
95	Q08380|LG3BP_HUMAN	171	1.231	1.254	3	OJUUJOJJJOOAAIPSALDTNSSK	OJUUJOJJJOO	AAIPSALDTNSSK	0.9876	0.7349	0.8018	0.973	218000000	(11) __Glyco_Fuc_HexNAc (O)
95	Q08380|LG3BP_HUMAN	171	1.231	1.254	3	OJUUJOJJJOOALGFENATQALGR	OJUUJOJJJOO	ALGFENATQALGR	1.241	0.001601	0.8962	0.986	4400000000	(10) __Glyco_Fuc_HexNAc (O); (11) __Glyco_Fuc_HexNAc (O)
95	Q08380|LG3BP_HUMAN	171	1.231	1.254	4	OJUUJOJOJJOJOOALGFENATQALGR	OJUUJOJOJJOJOO	ALGFENATQALGR	1.186	0.0158	0.8277	0.9816	459000000
95	Q08380|LG3BP_HUMAN	171	1.231	1.254	3	OJUUJOJOJJOJOOGLNLTEDTYKPR	OJUUJOJOJJOJOO	GLNLTEDTYKPR	1.49	0.01322	0.7108	0.9582	227000000	(13) __Glyco_Fuc_HexNAc (O)
95	Q08380|LG3BP_HUMAN	171	1.231	1.254	4	OJUUJOJOJJOJOOAAIPSALDTNSSK	OJUUJOJOJJOJOO	AAIPSALDTNSSK	0.9141	0.01731	0.8455	0.9847	1120000000	(11) __Glyco_Fuc_HexNAc (O); (13) __Glyco_Fuc_HexNAc (O); (14) __Glyco_Fuc_HexNAc (O)
95	Q08380|LG3BP_HUMAN	171	1.231	1.254	4	OJUUJOUJOJJOJOOGLNLTEDTYKPR	OJUUJOUJOJJOJOO	GLNLTEDTYKPR	1.096	0.01875	0.5843	0.9719	252000000	(15) __Glyco_Fuc_HexNAc (O)
95	Q08380|LG3BP_HUMAN	171	1.231	1.254	3	OJUUJOUJOJOJJJOOGLNLTEDTYKPR	OJUUJOUJOJOJJJOO	GLNLTEDTYKPR	1.108	0.01971	0.9094	0.9815	540000000
95	Q08380|LG3BP_HUMAN	171	1.231	1.254	4	OJUUJOUJOJOJJJOOGLNLTEDTYKPR	OJUUJOUJOJOJJJOO	GLNLTEDTYKPR	0.9531	0.02609	0.8932	0.9872	2870000000
95	Q08380|LG3BP_HUMAN	171	1.231	1.254	4	OJUUJOUJOJJOJOOGLNLTEDTYKPR	OJUUJOUJOJJOJOO	GLNLTEDTYKPR	2.035	0.01488	0.6845	0.9814	281000000	(6) __Glyco_Fuc_HexNAc (O); (15) __Glyco_Fuc_HexNAc (O)
95	Q08380|LG3BP_HUMAN	171	1.231	1.254	4	OJUUJOUJOJJOJOOAAIPSALDTNSSK	OJUUJOUJOJJOJOO	AAIPSALDTNSSK	1.062	0.01846	0.8768	0.9842	3740000000	(12) __Glyco_Fuc_HexNAc (O); (14) __Glyco_Fuc_HexNAc (O); (15) __Glyco_Fuc_HexNAc (O)
95	Q08380|LG3BP_HUMAN	171	1.231	1.254	3	OJUUJOUJOJOJJJOOGLNLTEDTYKPR	OJUUJOUJOJOJJJOO	GLNLTEDTYKPR	1.338	0.03965	0.6883	0.9706	536000000	(6) __Glyco_Fuc_HexNAc (O)
95	Q08380|LG3BP_HUMAN	171	1.231	1.254	4	OJUUJOUJOJOJJJOOGLNLTEDTYKPR	OJUUJOUJOJOJJJOO	GLNLTEDTYKPR	1.25	0.008909	0.6168	0.9609	1470000000	(6) __Glyco_Fuc_HexNAc (O)
95	Q08380|LG3BP_HUMAN	171	1.231	1.254	3	OJUUJOJOJJOJOOEPGSNVTMSVDAECVPMVR	OJUUJOJOJJOJOO	EPGSNVTMSVDAECVPMVR	1.292	0.01331	0.8782	0.9741	989000000
95	Q08380|LG3BP_HUMAN	171	1.231	1.254	4	OJUUJOUJOJJOJOOEPGSNVTMSVDAECVPMVR	OJUUJOUJOJJOJOO	EPGSNVTMSVDAECVPMVR	1.221	0.08033	0.6897	0.9826	1750000000
95	Q08380|LG3BP_HUMAN	171	1.231	1.254	4	OJUUJOUJOJJOJOOEPGSNVTMSVDAECVPMVR	OJUUJOUJOJJOJOO	EPGSNVTMSVDAECVPMVR	1.564	0.01832	0.746	0.9719	766000000	(6) __Glyco_Fuc_HexNAc (O)
96	P14651|HXB3_HUMAN	169	1.074	1.244	4	OJUJOJJJOOVEMANLLNLSER	OJUJOJJJOO	VEMANLLNLSER	0.6518	0.3345	0.5077	0.9755	42700000	(13) __Oxidation (M)
96	P14651|HXB3_HUMAN	169	1.074	1.244	3	OJUJOJJJOOVEMANLLNLSER	OJUJOJJJOO	VEMANLLNLSER	0.9952	0.1171	0.8528	0.9733	84100000	(13) __Oxidation (M)
96	P14651|HXB3_HUMAN	169	1.074	1.244	4	OJUUJOJJJOOVEMANLLNLSER	OJUUJOJJJOO	VEMANLLNLSER	0.9678	0.05092	0.8091	0.9873	6270000000	(14) __Oxidation (M)
96	P14651|HXB3_HUMAN	169	1.074	1.244	4	OJUUJOJJJOOVEMANLLNLSER	OJUUJOJJJOO	VEMANLLNLSER	1.082	0.1658	0.7521	0.9825	426000000	(10) __Glyco_Fuc_HexNAc (O); (11) __Glyco_Fuc_HexNAc (O)
96	P14651|HXB3_HUMAN	169	1.074	1.244	3	OJUUJOJJJOOVEMANLLNLSER	OJUUJOJJJOO	VEMANLLNLSER	1.28	0.05317	0.6369	0.9733	1010000000	(10) __Glyco_Fuc_HexNAc (O); (11) __Glyco_Fuc_HexNAc (O)
96	P14651|HXB3_HUMAN	169	1.074	1.244	4	OJUUJOJOJJJOOVEMANLLNLSER	OJUUJOJOJJJOO	VEMANLLNLSER	1.163	0.1112	0.8392	0.9832	127000000	(16) __Oxidation (M)
96	P14651|HXB3_HUMAN	169	1.074	1.244	3	OJUUJOJOJJJOOVEMANLLNLSER	OJUUJOJOJJJOO	VEMANLLNLSER	1.174	0.01687	0.8626	0.9838	3230000000	(13) __Glyco_Fuc_HexNAc (O)
96	P14651|HXB3_HUMAN	169	1.074	1.244	4	OJUUJOJOJJJOOVEMANLLNLSER	OJUUJOJOJJJOO	VEMANLLNLSER	0.7459	0.06658	0.8995	0.9874	89600000	(13) __Glyco_Fuc_HexNAc (O); (16) __Oxidation (M)
96	P14651|HXB3_HUMAN	169	1.074	1.244	4	OJUUJOUJOJJJOOVEMANLLNLSER	OJUUJOUJOJJJOO	VEMANLLNLSER	1.221	0.1136	0.5883	0.9777	541000000	(6) __Glyco_Fuc_HexNAc (O); (17) __Oxidation (M)
96	P14651|HXB3_HUMAN	169	1.074	1.244	4	OJUUJOJOJOJJJOOVEMANLLNLSER	OJUUJOJOJOJJJOO	VEMANLLNLSER	0.971	0.009743	0.8454	0.9846	1160000000	(15) __Glyco_Fuc_HexNAc (O); (18) __Oxidation (M)
96	P14651|HXB3_HUMAN	169	1.074	1.244	3	OJUUJOJOJOJJJOOVEMANLLNLSER	OJUUJOJOJOJJJOO	VEMANLLNLSER	1.074	0.1964	0.779	0.9818	902000000	(15) __Glyco_Fuc_HexNAc (O); (18) __Oxidation (M)
96	P14651|HXB3_HUMAN	169	1.074	1.244	4	OJUUJOUJOJOJJJOOVEMANLLNLSER	OJUUJOUJOJOJJJOO	VEMANLLNLSER	1.057	0.01434	0.8769	0.9841	3750000000	(16) __Glyco_Fuc_HexNAc (O); (19) __Oxidation (M)
96	P14651|HXB3_HUMAN	169	1.074	1.244	3	OJUUJOUJOJOJJJOOVEMANLLNLSER	OJUUJOUJOJOJJJOO	VEMANLLNLSER	1.286	0.003771	0.8901	0.972	766000000	(6) __Glyco_Fuc_HexNAc (O); (16) __Glyco_Fuc_HexNAc (O); (19) __Oxidation (M)
96	P14651|HXB3_HUMAN	169	1.074	1.244	4	OJUUJOUJOJOJJJOOVEMANLLNLSER	OJUUJOUJOJOJJJOO	VEMANLLNLSER	1.239	0.007344	0.7322	0.984	1700000000	(6) __Glyco_Fuc_HexNAc (O); (16) __Glyco_Fuc_HexNAc (O); (19) __Oxidation (M)
97	O95445|APOM_HUMAN	166	0.9757	1.361	3	OJUJOJJJOOTELFSSSCPGGIMLNETGQGYQR	OJUJOJJJOO	TELFSSSCPGGIMLNETGQGYQR	0.8238	0.01312	0.6197	0.9654	432000000
97	O95445|APOM_HUMAN	166	0.9757	1.361	4	OJUJOJJJOOTELFSSSCPGGIMLNETGQGYQR	OJUJOJJJOO	TELFSSSCPGGIMLNETGQGYQR	0.8388	0.01877	0.7967	0.9807	560000000
97	O95445|APOM_HUMAN	166	0.9757	1.361	4	OJUJOJJJOOTELFSSSCPGGIMLNETGQGYQR	OJUJOJJJOO	TELFSSSCPGGIMLNETGQGYQR	0.8425	0.04646	0.5952	0.9815	376000000	(23) __Oxidation (M)
97	O95445|APOM_HUMAN	166	0.9757	1.361	3	OJUJOJJJOOTELFSSSCPGGIMLNETGQGYQR	OJUJOJJJOO	TELFSSSCPGGIMLNETGQGYQR	0.8194	0.04979	0.8003	0.966	271000000	(23) __Oxidation (M)
97	O95445|APOM_HUMAN	166	0.9757	1.361	4	OJUUJOJJJOOTELFSSSCPGGIMLNETGQGYQR	OJUUJOJJJOO	TELFSSSCPGGIMLNETGQGYQR	1.984	0.05699	0.7266	0.9863	806000000
97	O95445|APOM_HUMAN	166	0.9757	1.361	3	OJUUJOJJJOOTELFSSSCPGGIMLNETGQGYQR	OJUUJOJJJOO	TELFSSSCPGGIMLNETGQGYQR	1.214	0.01073	0.8914	0.9713	563000000
97	O95445|APOM_HUMAN	166	0.9757	1.361	4	OJUUJOJJJOOTELFSSSCPGGIMLNETGQGYQR	OJUUJOJJJOO	TELFSSSCPGGIMLNETGQGYQR	1.42	0.02096	0.7819	0.9814	963000000	(24) __Oxidation (M)
97	O95445|APOM_HUMAN	166	0.9757	1.361	4	OJUUJOUJOJJJOOTELFSSSCPGGIMLNETGQGYQR	OJUUJOUJOJJJOO	TELFSSSCPGGIMLNETGQGYQR	1.13	0.09519	0.576	0.9298	69800000	(6) __Glyco_Fuc_HexNAc (O)
98	P12259|FA5_HUMAN	163	0.837	1.403	4	OJUUJOJJJOOVSAITLVSATSTTANMTVGPEGK	OJUUJOJJJOO	VSAITLVSATSTTANMTVGPEGK	1.018	0.05943	0.6102	0.9625	705000000	(11) __Glyco_Fuc_HexNAc (O)
98	P12259|FA5_HUMAN	163	0.837	1.403	4	OJUUJOJOJJOJOOEDNAVQPNSSYTYVWHATER	OJUUJOJOJJOJOO	EDNAVQPNSSYTYVWHATER	1.12	0.1683	0.5672	0.9699	713000000	(14) __Glyco_Fuc_HexNAc (O)
99	Q9NY97|B3GN2_HUMAN	162	1.093	1.238	4	OJUUJOJJJOONNICSYVDLMLVHSR	OJUUJOJJJOO	NNICSYVDLMLVHSR	1.697	0.02561	0.7868	0.9803	206000000
99	Q9NY97|B3GN2_HUMAN	162	1.093	1.238	3	OJUUJOJJJOONNICSYVDLMLVHSR	OJUUJOJJJOO	NNICSYVDLMLVHSR	1.26	0.01272	0.8325	0.9743	471000000
99	Q9NY97|B3GN2_HUMAN	162	1.093	1.238	4	OJUUJOJJJOONNICSYVDLMLVHSR	OJUUJOJJJOO	NNICSYVDLMLVHSR	0.9317	0.1609	0.5193	0.9494	28800000	(11) __Glyco_Fuc_HexNAc (O)
99	Q9NY97|B3GN2_HUMAN	162	1.093	1.238	3	OJUJOJJJOOQYNPILSMLTNQTGEAGR	OJUJOJJJOO	QYNPILSMLTNQTGEAGR	1.09	0.009209	0.5162	0.9101	76900000	(9) __Glyco_Fuc_HexNAc (O); (10) __Glyco_Fuc_HexNAc (O)
99	Q9NY97|B3GN2_HUMAN	162	1.093	1.238	4	OJUUJOJOJJJOONNICSYVDLMLVHSR	OJUUJOJOJJJOO	NNICSYVDLMLVHSR	1.001	0.08861	0.9027	0.9857	7210000000	(12) __Glyco_Fuc_HexNAc (O); (13) __Glyco_Fuc_HexNAc (O)
99	Q9NY97|B3GN2_HUMAN	162	1.093	1.238	3	OJUUJOJOJJJOONNICSYVDLMLVHSR	OJUUJOJOJJJOO	NNICSYVDLMLVHSR	1.097	0.0267	0.885	0.9883	2430000000	(12) __Glyco_Fuc_HexNAc (O); (13) __Glyco_Fuc_HexNAc (O)
100	P08519|APOA_HUMAN	161	1.095	1.254	3	OJUJOJJJOOTTENYPNAGLIMNYCR	OJUJOJJJOO	TTENYPNAGLIMNYCR	1.095	0.01797	0.8011	0.9476	55000000	(22) __Oxidation (M)
100	P08519|APOA_HUMAN	161	1.095	1.254	3	OJUUJOJOJJJOOTPENYPNAGLTENYCR	OJUUJOJOJJJOO	TPENYPNAGLTENYCR	0.8999	0.0835	0.6598	0.9725	1020000000
100	P08519|APOA_HUMAN	161	1.095	1.254	3	OJUUJOJOJJJOOTPENYPNAGLTENYCR	OJUUJOJOJJJOO	TPENYPNAGLTENYCR	1.68	0.1137	0.7424	0.9634	357000000	(6) __Glyco_Fuc_HexNAc (O)
100	P08519|APOA_HUMAN	161	1.095	1.254	4	OJUUJOJOJJJOOTPEYYPNAGLIMNYCR	OJUUJOJOJJJOO	TPEYYPNAGLIMNYCR	0.9415	0.2512	0.9781	0.801	3680000	(13) __Glyco_Fuc_HexNAc (O)
100	P08519|APOA_HUMAN	161	1.095	1.254	3	OJUUJOUJOJJJOOTPENYPNAGLTENYCR	OJUUJOUJOJJJOO	TPENYPNAGLTENYCR	0.9791	0.000604	0.9105	0.9846	2520000000
100	P08519|APOA_HUMAN	161	1.095	1.254	4	OJUUJOUJOJJJOOTPENYPNAGLTENYCR	OJUUJOUJOJJJOO	TPENYPNAGLTENYCR	0.9929	0.06453	0.8659	0.9843	4790000000
100	P08519|APOA_HUMAN	161	1.095	1.254	3	OJUUJOUJOJJJOOTTENYPNAGLIMNYCR	OJUUJOUJOJJJOO	TTENYPNAGLIMNYCR	1.606	0.1151	0.5594	0.8854	89100000
100	P08519|APOA_HUMAN	161	1.095	1.254	4	OJUUJOJOJOJJJOOTPENYPNAGLTENYCR	OJUUJOJOJOJJJOO	TPENYPNAGLTENYCR	1.088	0.09728	0.7804	0.9802	2170000000
100	P08519|APOA_HUMAN	161	1.095	1.254	4	OJUUJOUJOJJJOOTPENYPNAGLTENYCR	OJUUJOUJOJJJOO	TPENYPNAGLTENYCR	1.256	0.01556	0.8674	0.9837	1690000000	(6) __Glyco_Fuc_HexNAc (O)
100	P08519|APOA_HUMAN	161	1.095	1.254	3	OJUUJOUJOJOJJJOOTPENYPNAGLTENYCR	OJUUJOUJOJOJJJOO	TPENYPNAGLTENYCR	1.194	0.163	0.7312	0.9307	1330000000
100	P08519|APOA_HUMAN	161	1.095	1.254	4	OJUUJOUJOJOJJJOOTPENYPNAGLTENYCR	OJUUJOUJOJOJJJOO	TPENYPNAGLTENYCR	1.125	0.2004	0.7352	0.9525	2490000000
100	P08519|APOA_HUMAN	161	1.095	1.254	4	OJUUJOUJOJOJJJOOTPENYPNAGLTENYCR	OJUUJOUJOJOJJJOO	TPENYPNAGLTENYCR	1.404	0.1842	0.5299	0.9632	550000000	(6) __Glyco_Fuc_HexNAc (O)
101	Q12860|CNTN1_HUMAN	159	1.254	1.349	3	OJUJOJJJOOGSDNHSPISK	OJUJOJJJOO	GSDNHSPISK	1.347	0.01685	0.5536	0.9552	89300000	(9) __Glyco_Fuc_HexNAc (O); (10) __Glyco_Fuc_HexNAc (O)
101	Q12860|CNTN1_HUMAN	159	1.254	1.349	3	OJUUJOJJJOOGTEWLVNSSR	OJUUJOJJJOO	GTEWLVNSSR	0.7768	0.02189	0.756	0.9628	212000000
101	Q12860|CNTN1_HUMAN	159	1.254	1.349	4	OJUUJOJJJOOGTEWLVNSSR	OJUUJOJJJOO	GTEWLVNSSR	1.254	0.02543	0.7713	0.9821	220000000	(10) __Glyco_Fuc_HexNAc (O); (11) __Glyco_Fuc_HexNAc (O)
102	P27487|DPP4_HUMAN	159	1.105	1.394	3	OJUJOJJJOONSTVMSR	OJUJOJJJOO	NSTVMSR	0.9782	0.01349	0.5775	0.9304	30600000	(10) __Glyco_Fuc_HexNAc (O)
102	P27487|DPP4_HUMAN	159	1.105	1.394	3	OJUUJOJJJOOAGAVNPTVK	OJUUJOJJJOO	AGAVNPTVK	0.6422	0.03845	0.7473	0.9627	216000000	(10) __Glyco_Fuc_HexNAc (O); (11) __Glyco_Fuc_HexNAc (O)
102	P27487|DPP4_HUMAN	159	1.105	1.394	4	OJUUJOJOJJJOOLDFIILNETK	OJUUJOJOJJJOO	LDFIILNETK	0.6725	0.06153	0.7978	0.9783	56800000	(13) __Glyco_Fuc_HexNAc (O)
102	P27487|DPP4_HUMAN	159	1.105	1.394	4	OJUUJOJOJJOJOOLDFIILNETK	OJUUJOJOJJOJOO	LDFIILNETK	1.042	0.007926	0.8273	0.9824	547000000	(14) __Glyco_Fuc_HexNAc (O)
102	P27487|DPP4_HUMAN	159	1.105	1.394	4	OJUUJOJOJJOJOOLDFIILNETK	OJUUJOJOJJOJOO	LDFIILNETK	1.039	0.005501	0.8449	0.9822	1990000000	(13) __Glyco_Fuc_HexNAc (O); (14) __Glyco_Fuc_HexNAc (O)
102	P27487|DPP4_HUMAN	159	1.105	1.394	3	OJUUJOJOJJOJOOIPNNTQWVTWSPVGHK	OJUUJOJOJJOJOO	IPNNTQWVTWSPVGHK	1.337	0.074	0.6118	0.939	98500000	(14) __Glyco_Fuc_HexNAc (O)
102	P27487|DPP4_HUMAN	159	1.105	1.394	4	OJUUJOJOJJOJOOIPNNTQWVTWSPVGHK	OJUUJOJOJJOJOO	IPNNTQWVTWSPVGHK	1.052	0.1402	0.5986	0.9779	611000000	(14) __Glyco_Fuc_HexNAc (O)
102	P27487|DPP4_HUMAN	159	1.105	1.394	4	OJUUJOUJOJJOJOOIPNNTQWVTWSPVGHK	OJUUJOUJOJJOJOO	IPNNTQWVTWSPVGHK	1.189	0.2959	0.6266	0.9415	9610000	(6) __Glyco_Fuc_HexNAc (O)
102	P27487|DPP4_HUMAN	159	1.105	1.394	4	OJUUJOUJOJJOJOOIPNNTQWVTWSPVGHK	OJUUJOUJOJJOJOO	IPNNTQWVTWSPVGHK	1.663	0.05113	0.7131	0.981	1260000000	(15) __Glyco_Fuc_HexNAc (O)
102	P27487|DPP4_HUMAN	159	1.105	1.394	3	OJUUJOUJOJOJJJOOIPNNTQWVTWSPVGHK	OJUUJOUJOJOJJJOO	IPNNTQWVTWSPVGHK	1.65	0.01525	0.6884	0.914	123000000
102	P27487|DPP4_HUMAN	159	1.105	1.394	4	OJUUJOUJOJOJJJOOIPNNTQWVTWSPVGHK	OJUUJOUJOJOJJJOO	IPNNTQWVTWSPVGHK	1.16	0.017	0.7451	0.9851	1020000000
102	P27487|DPP4_HUMAN	159	1.105	1.394	4	OJUUJOUJOJJOJOOIPNNTQWVTWSPVGHK	OJUUJOUJOJJOJOO	IPNNTQWVTWSPVGHK	1.885	0.101	0.5698	0.9577	357000000	(1) __Glyco_Fuc_HexNAc (O); (15) __Glyco_Fuc_HexNAc (O)
103	P04040|CATA_HUMAN	156	1.376	1.219	4	OJUUJOJJJOONLSVEDAAR	OJUUJOJJJOO	NLSVEDAAR	0.8501	0.1022	0.5994	0.9789	184000000	(10) __Glyco_Fuc_HexNAc (O); (11) __Glyco_Fuc_HexNAc (O)
103	P04040|CATA_HUMAN	156	1.376	1.219	4	OJUJOJJJOOFNTANDDNVTQVR	OJUJOJJJOO	FNTANDDNVTQVR	1.121	0.1546	0.5894	0.9014	40700000	(10) __Glyco_Fuc_HexNAc (O)
103	P04040|CATA_HUMAN	156	1.376	1.219	3	OJUUJOJJJOOFNTANDDNVTQVR	OJUUJOJJJOO	FNTANDDNVTQVR	1.209	0.004713	0.8581	0.9851	4280000000	(11) __Glyco_Fuc_HexNAc (O)
103	P04040|CATA_HUMAN	156	1.376	1.219	3	OJUOJOJJJOONFTEVHPDYGSHIQALLDK	OJUOJOJJJOO	NFTEVHPDYGSHIQALLDK	1.669	0.06299	0.6215	0.9864	1610000000	(6) __Glyco_Fuc_HexNAc (O)
103	P04040|CATA_HUMAN	156	1.376	1.219	4	OJUJOJOJJJOONFTEVHPDYGSHIQALLDK	OJUJOJOJJJOO	NFTEVHPDYGSHIQALLDK	1.41	0.005199	0.8435	0.9841	2890000000
103	P04040|CATA_HUMAN	156	1.376	1.219	3	OJUJOJOJJJOONFTEVHPDYGSHIQALLDK	OJUJOJOJJJOO	NFTEVHPDYGSHIQALLDK	1.473	0.002654	0.815	0.977	715000000
103	P04040|CATA_HUMAN	156	1.376	1.219	4	OJUUJOJJJOONFTEVHPDYGSHIQALLDK	OJUUJOJJJOO	NFTEVHPDYGSHIQALLDK	1.021	0.00824	0.8959	0.987	8660000000	(6) __Glyco_Fuc_HexNAc (O)
103	P04040|CATA_HUMAN	156	1.376	1.219	5	OJUUJOJJJOONFTEVHPDYGSHIQALLDK	OJUUJOJJJOO	NFTEVHPDYGSHIQALLDK	1.378	0.07762	0.6341	0.9522	311000000	(6) __Glyco_Fuc_HexNAc (O)
103	P04040|CATA_HUMAN	156	1.376	1.219	3	OJUUJOJJJOONFTEVHPDYGSHIQALLDK	OJUUJOJJJOO	NFTEVHPDYGSHIQALLDK	0.975	0.0129	0.8638	0.9742	3430000000	(6) __Glyco_Fuc_HexNAc (O)
103	P04040|CATA_HUMAN	156	1.376	1.219	4	OJUUJOJJJOONFTEVHPDYGSHIQALLDK	OJUUJOJJJOO	NFTEVHPDYGSHIQALLDK	1.312	0.01287	0.9232	0.9876	3760000000	(11) __Glyco_Fuc_HexNAc (O)
103	P04040|CATA_HUMAN	156	1.376	1.219	3	OJUUJOJJJOONFTEVHPDYGSHIQALLDK	OJUUJOJJJOO	NFTEVHPDYGSHIQALLDK	1.417	0.003508	0.8771	0.9584	1530000000	(10) __Glyco_Fuc_HexNAc (O)
103	P04040|CATA_HUMAN	156	1.376	1.219	4	OJUJOJOJJJOONFTEVHPDYGSHIQALLDK	OJUJOJOJJJOO	NFTEVHPDYGSHIQALLDK	1.652	0.0135	0.5187	0.9744	849000000	(7) __Glyco_Fuc_HexNAc (O)
103	P04040|CATA_HUMAN	156	1.376	1.219	4	OJUUJOJOJJJOONFTEVHPDYGSHIQALLDK	OJUUJOJOJJJOO	NFTEVHPDYGSHIQALLDK	1.177	0.01587	0.6594	0.95	173000000	(8) __Glyco_Fuc_HexNAc (O)
103	P04040|CATA_HUMAN	156	1.376	1.219	4	OJUUJOJOJJJOONFTEVHPDYGSHIQALLDK	OJUUJOJOJJJOO	NFTEVHPDYGSHIQALLDK	1.376	0.05437	0.605	0.9382	184000000	(12) __Glyco_Fuc_HexNAc (O)
104	Q16363|LAMA4_HUMAN	156	1.111	1.93	3	OJUJOJOJJJOORPASNVSASIQR	OJUJOJOJJJOO	RPASNVSASIQR	1.014	0.05834	0.5557	0.9645	59100000
104	Q16363|LAMA4_HUMAN	156	1.111	1.93	4	OJUUJOJOJJJOORPASNVSASIQR	OJUUJOJOJJJOO	RPASNVSASIQR	0.7667	0.01559	0.6186	0.9628	179000000	(13) __Glyco_Fuc_HexNAc (O)
104	Q16363|LAMA4_HUMAN	156	1.111	1.93	4	OJUJJOJJJOOEQMEVVNMSLSTSADSLTTPR	OJUJJOJJJOO	EQMEVVNMSLSTSADSLTTPR	1.111	0.4046	0.6855	0.9671	526000	(11) __Glyco_Fuc_HexNAc (O); (14) __Oxidation (M); (19) __Oxidation (M)
104	Q16363|LAMA4_HUMAN	156	1.111	1.93	3	OJUJOJOJJJOOEQMEVVNMSLSTSADSLTTPR	OJUJOJOJJJOO	EQMEVVNMSLSTSADSLTTPR	1.431	0.03781	0.5374	0.9519	981000000	(7) __Glyco_Fuc_HexNAc (O); (15) __Oxidation (M); (20) __Oxidation (M)
105	Q9Y4L1|HYOU1_HUMAN	155	1.09	2.064	4	OJUUJOJJJOOVFGSQNLTTVK	OJUUJOJJJOO	VFGSQNLTTVK	1.567	0.04321	0.6512	0.9506	2550000	(11) __Glyco_Fuc_HexNAc (O)
105	Q9Y4L1|HYOU1_HUMAN	155	1.09	2.064	4	OJUUJOJOJJOJOOVFGSQNLTTVK	OJUUJOJOJJOJOO	VFGSQNLTTVK	1.007	0.02121	0.6379	0.9584	24700000	(14) __Glyco_Fuc_HexNAc (O)
105	Q9Y4L1|HYOU1_HUMAN	155	1.09	2.064	3	OJUUJOJOJJJOOLSALDNLLNHSSMFLK	OJUUJOJOJJJOO	LSALDNLLNHSSMFLK	1.022	0.05362	0.9067	0.9791	926000000	(6) __Glyco_Fuc_HexNAc (O); (26) __Oxidation (M)
105	Q9Y4L1|HYOU1_HUMAN	155	1.09	2.064	3	OJUUJOJOJJJOOLSALDNLLNHSSMFLK	OJUUJOJOJJJOO	LSALDNLLNHSSMFLK	1.422	0.003461	0.7791	0.9552	3240000000	(8) __Glyco_Fuc_HexNAc (O); (26) __Oxidation (M)
105	Q9Y4L1|HYOU1_HUMAN	155	1.09	2.064	4	OJUUJOJOJJJOOLSALDNLLNHSSMFLK	OJUUJOJOJJJOO	LSALDNLLNHSSMFLK	1.012	0.03033	0.663	0.9293	177000000	(8) __Glyco_Fuc_HexNAc (O); (26) __Oxidation (M)
105	Q9Y4L1|HYOU1_HUMAN	155	1.09	2.064	4	OJUUJOJOJJJOOLSALDNLLNHSSMFLK	OJUUJOJOJJJOO	LSALDNLLNHSSMFLK	9.831	0.02331	0.9224	0.9875	1340000000	(13) __Glyco_Fuc_HexNAc (O); (26) __Oxidation (M)
105	Q9Y4L1|HYOU1_HUMAN	155	1.09	2.064	3	OJUUJOJOJJOJOOLSALDNLLNHSSMFLK	OJUUJOJOJJOJOO	LSALDNLLNHSSMFLK	0.7748	0.007773	0.8635	0.9807	1950000000	(11) __Glyco_Fuc_HexNAc (O); (27) __Oxidation (M)
105	Q9Y4L1|HYOU1_HUMAN	155	1.09	2.064	4	OJUUJOJOJJOJOOLSALDNLLNHSSMFLK	OJUUJOJOJJOJOO	LSALDNLLNHSSMFLK	1.482	0.09474	0.9164	0.9893	222000000	(8) __Glyco_Fuc_HexNAc (O); (27) __Oxidation (M)
105	Q9Y4L1|HYOU1_HUMAN	155	1.09	2.064	3	OJUUJOJOJJOJOOLSALDNLLNHSSMFLK	OJUUJOJOJJOJOO	LSALDNLLNHSSMFLK	3.952	0.03167	0.5732	0.9438	15900000	(6) __Glyco_Fuc_HexNAc (O); (27) __Oxidation (M)
105	Q9Y4L1|HYOU1_HUMAN	155	1.09	2.064	5	OJUUJOUJOJJOJOOLSALDNLLNHSSMFLK	OJUUJOUJOJJOJOO	LSALDNLLNHSSMFLK	0.8394	0.09281	0.5911	0.9787	311000000	(28) __Oxidation (M)
105	Q9Y4L1|HYOU1_HUMAN	155	1.09	2.064	4	OJUUJOUJOJJOJOOLSALDNLLNHSSMFLK	OJUUJOUJOJJOJOO	LSALDNLLNHSSMFLK	1.09	0.0454	0.7345	0.9836	2410000000	(28) __Oxidation (M)
105	Q9Y4L1|HYOU1_HUMAN	155	1.09	2.064	4	OJUUJOJOJOJJJOOLSALDNLLNHSSMFLK	OJUUJOJOJOJJJOO	LSALDNLLNHSSMFLK	1.177	0.01587	0.6594	0.95	173000000	(8) __Glyco_Fuc_HexNAc (O); (28) __Oxidation (M)
105	Q9Y4L1|HYOU1_HUMAN	155	1.09	2.064	5	OJUUJOUJOJJOJOOLSALDNLLNHSSMFLK	OJUUJOUJOJJOJOO	LSALDNLLNHSSMFLK	0.9395	0.1059	0.55	0.973	285000000	(6) __Glyco_Fuc_HexNAc (O); (28) __Oxidation (M)
105	Q9Y4L1|HYOU1_HUMAN	155	1.09	2.064	5	OJUUJOUJOJJOJOOLSALDNLLNHSSMFLK	OJUUJOUJOJJOJOO	LSALDNLLNHSSMFLK	1.068	0.3346	0.9524	0.8716	32700000	(9) __Glyco_Fuc_HexNAc (O); (28) __Oxidation (M)
105	Q9Y4L1|HYOU1_HUMAN	155	1.09	2.064	4	OJUUJOUJOJOJJJOOLSALDNLLNHSSMFLK	OJUUJOUJOJOJJJOO	LSALDNLLNHSSMFLK	0.3472	0.1829	0.8075	0.9668	250000	(11) __Glyco_Fuc_HexNAc (O); (29) __Oxidation (M)
106	Q8TDY8|IGDC4_HUMAN	153	1.031	1.204	4	OJUUJOJJJOOGNETQLMLNSLQPNK	OJUUJOJJJOO	GNETQLMLNSLQPNK	0.7339	0.3223	0.6179	0.9278	6810000	(10) __Glyco_Fuc_HexNAc (O); (11) __Glyco_Fuc_HexNAc (O)
106	Q8TDY8|IGDC4_HUMAN	153	1.031	1.204	4	OJUUJOJJJOONASLVTYYTSSGEDILIGGLKPFTK	OJUUJOJJJOO	NASLVTYYTSSGEDILIGGLKPFTK	1.101	0.0103	0.7995	0.9836	1220000000
106	Q8TDY8|IGDC4_HUMAN	153	1.031	1.204	3	OJUUJOJJJOONASLVTYYTSSGEDILIGGLKPFTK	OJUUJOJJJOO	NASLVTYYTSSGEDILIGGLKPFTK	1.069	0.03336	0.7813	0.9779	390000000
107	O75509|TNR21_HUMAN	151	0.7869	1.297	3	OJUJOJJJOODIYQFLCNASER	OJUJOJJJOO	DIYQFLCNASER	0.9032	0.06594	0.503	0.962	444000000	(10) __Glyco_Fuc_HexNAc (O)
107	O75509|TNR21_HUMAN	151	0.7869	1.297	4	OJUJOJJJOODIYQFLCNASER	OJUJOJJJOO	DIYQFLCNASER	0.6264	0.02499	0.7309	0.9762	80400000	(10) __Glyco_Fuc_HexNAc (O)
107	O75509|TNR21_HUMAN	151	0.7869	1.297	3	OJUUJOJOJJOJOOGMNSTESNSSASVRPK	OJUUJOJOJJOJOO	GMNSTESNSSASVRPK	1.106	0.02741	0.5508	0.9154	40000000	(14) __Glyco_Fuc_HexNAc (O); (16) __Oxidation (M)
108	Q01638|ILRL1_HUMAN	150	0.9315	1.729	3	OJUUJOJJJOOTGYANVTIYK	OJUUJOJJJOO	TGYANVTIYK	0.4134	0.02897	0.5344	0.9681	277000000	(11) __Glyco_Fuc_HexNAc (O)
108	Q01638|ILRL1_HUMAN	150	0.9315	1.729	4	OJUJOJJJOOFIHNENGANYSVTATR	OJUJOJJJOO	FIHNENGANYSVTATR	1.162	0.03172	0.6708	0.9588	125000000
108	Q01638|ILRL1_HUMAN	150	0.9315	1.729	3	OJUUJOJOJJOJOOTGYANVTIYK	OJUUJOJOJJOJOO	TGYANVTIYK	0.9315	0.07779	0.5816	0.9817	278000000
108	Q01638|ILRL1_HUMAN	150	0.9315	1.729	4	OJUUJOJJJOOFIHNENGANYSVTATR	OJUUJOJJJOO	FIHNENGANYSVTATR	1.836	0.02104	0.8613	0.9794	716000000
108	Q01638|ILRL1_HUMAN	150	0.9315	1.729	4	OJUUJOUJOJJJOOIQQEEGQNQSFSNGLACLDMVLR	OJUUJOUJOJJJOO	IQQEEGQNQSFSNGLACLDMVLR	0.7816	0.3257	0.6858	0.8355	832000
109	Q03591|FHR1_HUMAN	150	0.9129	1.462	3	OJUUJOJJJOOLQNNENNISCVER	OJUUJOJJJOO	LQNNENNISCVER	0.9073	0.004974	0.8677	0.9722	407000000
109	Q03591|FHR1_HUMAN	150	0.9129	1.462	4	OJUUJOJJJOOLQNNENNISCVER	OJUUJOJJJOO	LQNNENNISCVER	0.9129	0.06955	0.5177	0.9572	139000000
109	Q03591|FHR1_HUMAN	150	0.9129	1.462	3	OJUUJOJOJJOJOOLQNNENNISCVER	OJUUJOJOJJOJOO	LQNNENNISCVER	1.758	0.05277	0.8486	0.9144	11300000	(14) __Glyco_Fuc_HexNAc (O)
110	Q9HDC9|APMAP_HUMAN	148	1.025	1.212	4	OJUUJOJOJJOJOONMSFVNDLTVTQDGR	OJUUJOJOJJOJOO	NMSFVNDLTVTQDGR	0.8509	0.7778	0.54	0.9412	40800000	(16) __Oxidation (M)
110	Q9HDC9|APMAP_HUMAN	148	1.025	1.212	3	OJUUJOJOJJOJOONMSFVNDLTVTQDGR	OJUUJOJOJJOJOO	NMSFVNDLTVTQDGR	0.9961	0.09868	0.7762	0.9818	946000000	(16) __Oxidation (M)
110	Q9HDC9|APMAP_HUMAN	148	1.025	1.212	4	OJUUJOUJOJJOJOONMSFVNDLTVTQDGR	OJUUJOUJOJJOJOO	NMSFVNDLTVTQDGR	1.055	0.03604	0.8519	0.9833	5620000000	(17) __Oxidation (M)
110	Q9HDC9|APMAP_HUMAN	148	1.025	1.212	4	OJUUJOUJOJJOJOONMSFVNDLTVTQDGR	OJUUJOUJOJJOJOO	NMSFVNDLTVTQDGR	1.352	0.009631	0.7302	0.9821	1580000000	(6) __Glyco_Fuc_HexNAc (O); (17) __Oxidation (M)
111	Q13790|APOF_HUMAN	139	1.412	1.095	4	OJUUJOJOJJJOODANISQPETTK	OJUUJOJOJJJOO	DANISQPETTK	1.412	1.252	0.5786	0.9221	5170000
111	Q13790|APOF_HUMAN	139	1.412	1.095	3	OJUUJOJOJJJOONVSVEALASALQLLAR	OJUUJOJOJJJOO	NVSVEALASALQLLAR	1.592	0.01519	0.6384	0.943	394000000	(13) __Glyco_Fuc_HexNAc (O)
112	P04406|G3P_HUMAN	138	1.08	1.242	4	OJUJOJJJOOVPTANVSVVDLTCR	OJUJOJJJOO	VPTANVSVVDLTCR	0.6755	0.04361	0.542	0.9774	67200000	(10) __Glyco_Fuc_HexNAc (O)
112	P04406|G3P_HUMAN	138	1.08	1.242	3	OJUUJOJJJOOVPTANVSVVDLTCR	OJUUJOJJJOO	VPTANVSVVDLTCR	1.177	0.01489	0.5586	0.9499	1370000000
112	P04406|G3P_HUMAN	138	1.08	1.242	3	OJUJOJJJOOIISNASCTTNCLAPLAK	OJUJOJJJOO	IISNASCTTNCLAPLAK	0.9726	0.03396	0.6906	0.9534	65700000
112	P04406|G3P_HUMAN	138	1.08	1.242	4	OJUUJOJJJOOVPTANVSVVDLTCR	OJUUJOJJJOO	VPTANVSVVDLTCR	1.053	0.01051	0.8557	0.9863	1350000000	(11) __Glyco_Fuc_HexNAc (O)
112	P04406|G3P_HUMAN	138	1.08	1.242	3	OJUUJOJJJOOIISNASCTTNCLAPLAK	OJUUJOJJJOO	IISNASCTTNCLAPLAK	1.12	0.01892	0.8368	0.9784	779000000
112	P04406|G3P_HUMAN	138	1.08	1.242	4	OJUUJOJJJOOIISNASCTTNCLAPLAK	OJUUJOJJJOO	IISNASCTTNCLAPLAK	1.107	0.1421	0.5364	0.9382	13500000	(10) __Glyco_Fuc_HexNAc (O); (11) __Glyco_Fuc_HexNAc (O)
112	P04406|G3P_HUMAN	138	1.08	1.242	3	OJUUJOJOJJOJOOVPTANVSVVDLTCR	OJUUJOJOJJOJOO	VPTANVSVVDLTCR	0.8009	0.01333	0.8765	0.9805	585000000	(14) __Glyco_Fuc_HexNAc (O)
112	P04406|G3P_HUMAN	138	1.08	1.242	4	OJUUJOJOJJOJOOVPTANVSVVDLTCR	OJUUJOJOJJOJOO	VPTANVSVVDLTCR	0.8988	0.004213	0.8741	0.9878	1410000000	(14) __Glyco_Fuc_HexNAc (O)
112	P04406|G3P_HUMAN	138	1.08	1.242	5	OJUUJOJOJJOJOOVPTANVSVVDLTCR	OJUUJOJOJJOJOO	VPTANVSVVDLTCR	0.8979	0.1092	0.591	0.9411	30600000	(14) __Glyco_Fuc_HexNAc (O)
112	P04406|G3P_HUMAN	138	1.08	1.242	3	OJUUJOJOJJJOOIISNASCTTNCLAPLAK	OJUUJOJOJJJOO	IISNASCTTNCLAPLAK	1.357	0.009931	0.7402	0.9665	223000000	(6) __Glyco_Fuc_HexNAc (O)
112	P04406|G3P_HUMAN	138	1.08	1.242	3	OJUUJOJOJJOJOOIISNASCTTNCLAPLAK	OJUUJOJOJJOJOO	IISNASCTTNCLAPLAK	1.312	0.0692	0.7301	0.9539	107000000	(11) __Glyco_Fuc_HexNAc (O)
112	P04406|G3P_HUMAN	138	1.08	1.242	4	OJUUJOJOJJOJOOIISNASCTTNCLAPLAK	OJUUJOJOJJOJOO	IISNASCTTNCLAPLAK	1.341	0.0651	0.7444	0.9754	1080000000	(11) __Glyco_Fuc_HexNAc (O)
113	P15144|AMPN_HUMAN	138	1.49	1.315	3	OJUUJOUJOJJOJOOLNYTLSQGHR	OJUUJOUJOJJOJOO	LNYTLSQGHR	0.8688	0.1748	0.6445	0.9762	770000000	(14) __Glyco_Fuc_HexNAc (O); (15) __Glyco_Fuc_HexNAc (O)
113	P15144|AMPN_HUMAN	138	1.49	1.315	4	OJUUJOJOJJOJOOVPVTLALNNTLFLIEER	OJUUJOJOJJOJOO	VPVTLALNNTLFLIEER	1.517	0.04365	0.5192	0.8686	250000000	(6) __Glyco_Fuc_HexNAc (O)
114	Q6UXD5|SE6L2_HUMAN	134	0.9251	2.481	4	OJUUJOJJJOOLLANSSMLGEGQVLR	OJUUJOJJJOO	LLANSSMLGEGQVLR	0.9251	0.06264	0.8335	0.9772	593000000
114	Q6UXD5|SE6L2_HUMAN	134	0.9251	2.481	4	OJUUJOJJJOOIVSPEPGGAVGPNLTCR	OJUUJOJJJOO	IVSPEPGGAVGPNLTCR	0.81	0.05469	0.5552	0.9629	86300000
114	Q6UXD5|SE6L2_HUMAN	134	0.9251	2.481	4	OJUUJOUJOJOJJJOOLLANSSMLGEGQVLR	OJUUJOUJOJOJJJOO	LLANSSMLGEGQVLR	4.161	0.01617	0.5232	0.9248	1820000	(15) __Glyco_Fuc_HexNAc (O); (16) __Glyco_Fuc_HexNAc (O); (23) __Oxidation (M)
115	P06681|CO2_HUMAN	134	0.9056	1.348	3	OJUUJOJJJOOTMFPNLTDVR	OJUUJOJJJOO	TMFPNLTDVR	1.116	0.02197	0.7895	0.9714	437000000
115	P06681|CO2_HUMAN	134	0.9056	1.348	3	OJUUJOJJJOOTMFPNLTDVR	OJUUJOJJJOO	TMFPNLTDVR	0.7599	0.003003	0.7421	0.9668	504000000	(13) __Oxidation (M)
115	P06681|CO2_HUMAN	134	0.9056	1.348	3	OJUUJOJJJOOQSVPAHFVALNGSK	OJUUJOJJJOO	QSVPAHFVALNGSK	1.305	0.03103	0.5628	0.9338	28600000
115	P06681|CO2_HUMAN	134	0.9056	1.348	3	OJUJJOJJJOOLGSYPVGGNVSFECEDGFILR	OJUJJOJJJOO	LGSYPVGGNVSFECEDGFILR	0.8867	0.184	0.7105	0.9804	605000000
115	P06681|CO2_HUMAN	134	0.9056	1.348	3	OJUUJOJJJOOFFQVGLVSWGLYNPCLGSADK	OJUUJOJJJOO	FFQVGLVSWGLYNPCLGSADK	0.556	0.04986	0.5195	0.9099	51400000
115	P06681|CO2_HUMAN	134	0.9056	1.348	3	OJUUJOJOJJJOOLTDTICGVGNMSANASDQER	OJUUJOJOJJJOO	LTDTICGVGNMSANASDQER	0.9249	0.02209	0.5251	0.9543	189000000	(13) __Glyco_Fuc_HexNAc (O)
116	P10586|PTPRF_HUMAN	133	1.618	2.848	3	OJUJOJJJOODINSQQELQNITTDTR	OJUJOJJJOO	DINSQQELQNITTDTR	1.126	0.03389	0.5809	0.8604	87600000	(10) __Glyco_Fuc_HexNAc (O)
116	P10586|PTPRF_HUMAN	133	1.618	2.848	3	OJUUJOJJJOODINSQQELQNITTDTR	OJUUJOJJJOO	DINSQQELQNITTDTR	8.05	0.07372	0.7519	0.9663	26900000	(11) __Glyco_Fuc_HexNAc (O)
116	P10586|PTPRF_HUMAN	133	1.618	2.848	4	OJUUJOUJOJOJJJOOMLWEHNSTIIVMLTK	OJUUJOUJOJOJJJOO	MLWEHNSTIIVMLTK	1.618	0.04733	0.7296	0.9807	1180000000	(17) __Oxidation (M); (28) __Oxidation (M)
117	P19440|GGT1_HUMAN	133	0.9078	1.1	4	OJUUJOJJJOOLAFATMFNSSEQSQK	OJUUJOJJJOO	LAFATMFNSSEQSQK	0.9711	0.03347	0.8142	0.9743	934000000	(11) __Glyco_Fuc_HexNAc (O)
117	P19440|GGT1_HUMAN	133	0.9078	1.1	3	OJUUJOUJOJJJOONMTSEFFAAQLR	OJUUJOUJOJJJOO	NMTSEFFAAQLR	0.8486	0.04922	0.7451	0.9402	148000000	(6) __Glyco_Fuc_HexNAc (O); (16) __Oxidation (M)
118	P36955|PEDF_HUMAN	131	0.8921	NA	4	OJUUJOJJJOOVTQNLTLIEESLTSEFIHDIDR	OJUUJOJJJOO	VTQNLTLIEESLTSEFIHDIDR	0.8921	0.04076	0.6435	0.9632	134000000
119	O75882|ATRN_HUMAN	129	1.57	1.392	3	OJUUJOJOJJJOODLDMFINASK	OJUUJOJOJJJOO	DLDMFINASK	1.789	0.01791	0.6061	0.9625	53900000	(13) __Glyco_Fuc_HexNAc (O); (17) __Oxidation (M)
119	O75882|ATRN_HUMAN	129	1.57	1.392	4	OJUUJOJJJOOAATCINPLNGSVCERPANHSAK	OJUUJOJJJOO	AATCINPLNGSVCERPANHSAK	0.8478	0.2392	0.648	0.9487	266000000
119	O75882|ATRN_HUMAN	129	1.57	1.392	3	OJUUJOUJOJOJJJOOIDSTGNVTNELR	OJUUJOUJOJOJJJOO	IDSTGNVTNELR	1.45	0.02652	0.626	0.9743	771000000	(6) __Glyco_Fuc_HexNAc (O)
119	O75882|ATRN_HUMAN	129	1.57	1.392	4	OJUUJOJOJOJJJOOVFHIHNESWVLLTPK	OJUUJOJOJOJJJOO	VFHIHNESWVLLTPK	1.7	0.002637	0.8819	0.9887	6610000000	(10) __Glyco_Fuc_HexNAc (O)
119	O75882|ATRN_HUMAN	129	1.57	1.392	3	OJUUJOJOJOJJJOOVFHIHNESWVLLTPK	OJUUJOJOJOJJJOO	VFHIHNESWVLLTPK	1.873	0.002998	0.8997	0.9839	1420000000	(10) __Glyco_Fuc_HexNAc (O)
120	P23280|CAH6_HUMAN	127	1.09	NA	3	OJUUJOJJJOOYNPSLK	OJUUJOJJJOO	YNPSLK	1.09	0.06945	0.5052	0.9716	193000000	(11) __Glyco_Fuc_HexNAc (O)
121	Q9NZP8|C1RL_HUMAN	127	1.273	1.086	4	OJUUJOJJJOONQSVNVFLGHTAIDEMLK	OJUUJOJJJOO	NQSVNVFLGHTAIDEMLK	1.281	0.08109	0.8243	0.9852	1060000000	(11) __Glyco_Fuc_HexNAc (O); (27) __Oxidation (M)
121	Q9NZP8|C1RL_HUMAN	127	1.273	1.086	3	OJUUJOJJJOONQSVNVFLGHTAIDEMLK	OJUUJOJJJOO	NQSVNVFLGHTAIDEMLK	1.271	0.0116	0.8885	0.9843	1730000000	(11) __Glyco_Fuc_HexNAc (O); (27) __Oxidation (M)
121	Q9NZP8|C1RL_HUMAN	127	1.273	1.086	3	OJUJOJJJOOGFLALYQTVAVNYSQPISEASR	OJUJOJJJOO	GFLALYQTVAVNYSQPISEASR	1.135	0.02825	0.7683	0.9571	173000000	(10) __Glyco_Fuc_HexNAc (O)
121	Q9NZP8|C1RL_HUMAN	127	1.273	1.086	4	OJUUJOJJJOONQSVNVFLGHTAIDEMLK	OJUUJOJJJOO	NQSVNVFLGHTAIDEMLK	1.275	0.01885	0.7672	0.9748	193000000	(1) __Glyco_Fuc_HexNAc (O); (11) __Glyco_Fuc_HexNAc (O); (27) __Oxidation (M)
121	Q9NZP8|C1RL_HUMAN	127	1.273	1.086	3	OJUUJOJJJOONQSVNVFLGHTAIDEMLK	OJUUJOJJJOO	NQSVNVFLGHTAIDEMLK	1.408	0.04346	0.8531	0.9724	162000000	(1) __Glyco_Fuc_HexNAc (O); (11) __Glyco_Fuc_HexNAc (O); (27) __Oxidation (M)
121	Q9NZP8|C1RL_HUMAN	127	1.273	1.086	4	OJUUJOUJOJJOJOONQSVNVFLGHTAIDEMLK	OJUUJOUJOJJOJOO	NQSVNVFLGHTAIDEMLK	1.135	0.04259	0.6231	0.9788	684000000	(6) __Glyco_Fuc_HexNAc (O); (15) __Glyco_Fuc_HexNAc (O)
122	P24821|TENA_HUMAN	126	1.266	1.281	4	OJUUJOJJJOOVEAAQNLTLPGSLR	OJUUJOJJJOO	VEAAQNLTLPGSLR	0.8541	0.0634	0.6459	0.9842	11400000000
122	P24821|TENA_HUMAN	126	1.266	1.281	4	OJUUJOJJJOOVEAAQNLTLPGSLR	OJUUJOJJJOO	VEAAQNLTLPGSLR	1.034	0.004353	0.8963	0.9851	4520000000	(10) __Glyco_Fuc_HexNAc (O)
122	P24821|TENA_HUMAN	126	1.266	1.281	4	OJUUJOJOJJJOOVEAAQNLTLPGSLR	OJUUJOJOJJJOO	VEAAQNLTLPGSLR	1.386	0.1024	0.5852	0.9758	397000000	(8) __Glyco_Fuc_HexNAc (O)
122	P24821|TENA_HUMAN	126	1.266	1.281	4	OJUUJOUJOJJJOOVEAAQNLTLPGSLR	OJUUJOUJOJJJOO	VEAAQNLTLPGSLR	1.303	0.777	0.5653	0.979	122000000
122	P24821|TENA_HUMAN	126	1.266	1.281	4	OJUUJOJOJJJOOVEAAQNLTLPGSLR	OJUUJOJOJJJOO	VEAAQNLTLPGSLR	1.195	0.1248	0.5528	0.9383	10400000	(12) __Glyco_Fuc_HexNAc (O); (13) __Glyco_Fuc_HexNAc (O)
122	P24821|TENA_HUMAN	126	1.266	1.281	4	OJUUJOUJOJJJOOVEAAQNLTLPGSLR	OJUUJOUJOJJJOO	VEAAQNLTLPGSLR	0.9912	0.04794	0.8224	0.9836	3060000000	(9) __Glyco_Fuc_HexNAc (O)
122	P24821|TENA_HUMAN	126	1.266	1.281	4	OJUUJOJOJJOJOOVEAAQNLTLPGSLR	OJUUJOJOJJOJOO	VEAAQNLTLPGSLR	1.266	0.004906	0.8818	0.9787	1200000000	(8) __Glyco_Fuc_HexNAc (O); (14) __Glyco_Fuc_HexNAc (O)
122	P24821|TENA_HUMAN	126	1.266	1.281	4	OJUUJOJJJOOASTEQAPELENLTVTEVGWDGLR	OJUUJOJJJOO	ASTEQAPELENLTVTEVGWDGLR	0.653	0.8228	0.7882	0.9034	18500000
122	P24821|TENA_HUMAN	126	1.266	1.281	4	OJUUJOJJJOOASTEQAPELENLTVTEVGWDGLR	OJUUJOJJJOO	ASTEQAPELENLTVTEVGWDGLR	1.3	0.01684	0.5882	0.9766	1320000000	(11) __Glyco_Fuc_HexNAc (O)
122	P24821|TENA_HUMAN	126	1.266	1.281	3	OJUUJOJJJOOASTEQAPELENLTVTEVGWDGLR	OJUUJOJJJOO	ASTEQAPELENLTVTEVGWDGLR	1.453	0.03751	0.5509	0.9393	145000000	(11) __Glyco_Fuc_HexNAc (O)
122	P24821|TENA_HUMAN	126	1.266	1.281	4	OJUUJOUJOJJJOOASTEQAPELENLTVTEVGWDGLR	OJUUJOUJOJJJOO	ASTEQAPELENLTVTEVGWDGLR	1.409	0.04464	0.7353	0.9584	290000000	(14) __Glyco_Fuc_HexNAc (O)
123	P07359|GP1BA_HUMAN	124	1.118	1.756	4	OJUUJOJJJOOWTPNFTLHMESITFSK	OJUUJOJJJOO	WTPNFTLHMESITFSK	0.7507	0.6263	0.9184	0.8182	1010000	(20) __Oxidation (M)
123	P07359|GP1BA_HUMAN	124	1.118	1.756	3	OJUUJOJOJJJOOWTPNFTLHMESITFSK	OJUUJOJOJJJOO	WTPNFTLHMESITFSK	1.664	0.04506	0.7065	0.9133	10500000
124	Q15262|PTPRK_HUMAN	123	1.085	1.324	3	OJUJOJJJOOYENHSATAESSR	OJUJOJJJOO	YENHSATAESSR	0.8914	0.03234	0.5071	0.9567	126000000	(10) __Glyco_Fuc_HexNAc (O)
124	Q15262|PTPRK_HUMAN	123	1.085	1.324	3	OJUUJOJJJOOYENHSATAESSR	OJUUJOJJJOO	YENHSATAESSR	0.7377	0.05579	0.5323	0.9782	543000000	(11) __Glyco_Fuc_HexNAc (O)
124	Q15262|PTPRK_HUMAN	123	1.085	1.324	3	OJUUJOJJJOOIAVDWESLGYNITR	OJUUJOJJJOO	IAVDWESLGYNITR	1.197	0.02907	0.8801	0.9846	170000000
124	Q15262|PTPRK_HUMAN	123	1.085	1.324	3	OJUJOJJJOOAPQHVVNHLPPYTNVSLK	OJUJOJJJOO	APQHVVNHLPPYTNVSLK	1.206	0.01079	0.8295	0.9827	5540000000	(10) __Glyco_Fuc_HexNAc (O)
124	Q15262|PTPRK_HUMAN	123	1.085	1.324	4	OJUUJOJJJOOAPQHVVNHLPPYTNVSLK	OJUUJOJJJOO	APQHVVNHLPPYTNVSLK	1.483	0.04057	0.6811	0.9754	77300000	(11) __Glyco_Fuc_HexNAc (O)
124	Q15262|PTPRK_HUMAN	123	1.085	1.324	3	OJUUJOJJJOOAPQHVVNHLPPYTNVSLK	OJUUJOJJJOO	APQHVVNHLPPYTNVSLK	0.8112	0.02519	0.9061	0.9858	6530000000	(11) __Glyco_Fuc_HexNAc (O)
124	Q15262|PTPRK_HUMAN	123	1.085	1.324	4	OJUJOJOJJJOOENDTHCIDFSYLLYSQK	OJUJOJOJJJOO	ENDTHCIDFSYLLYSQK	1.085	0.1414	0.5637	0.9849	2070000000
124	Q15262|PTPRK_HUMAN	123	1.085	1.324	3	OJUJOJOJJJOOENDTHCIDFSYLLYSQK	OJUJOJOJJJOO	ENDTHCIDFSYLLYSQK	1.095	0.01355	0.9152	0.988	3040000000
124	Q15262|PTPRK_HUMAN	123	1.085	1.324	4	OJUJOJOJJJOOAPQHVVNHLPPYTNVSLK	OJUJOJOJJJOO	APQHVVNHLPPYTNVSLK	1.48	0.05984	0.7228	0.9819	855000000	(12) __Glyco_Fuc_HexNAc (O)
124	Q15262|PTPRK_HUMAN	123	1.085	1.324	3	OJUUJOJOJJJOOIAVDWESLGYNITR	OJUUJOJOJJJOO	IAVDWESLGYNITR	0.6862	0.06943	0.5982	0.9342	80300000	(12) __Glyco_Fuc_HexNAc (O); (13) __Glyco_Fuc_HexNAc (O)
124	Q15262|PTPRK_HUMAN	123	1.085	1.324	3	OJUJOJOJJJOOENDTHCIDFSYLLYSQK	OJUJOJOJJJOO	ENDTHCIDFSYLLYSQK	1.057	0.04021	0.7595	0.9572	276000000	(5) __Glyco_Fuc_HexNAc (O)
124	Q15262|PTPRK_HUMAN	123	1.085	1.324	4	OJUUJOJJJOOLGDVEVNAGQNATFQCIATGR	OJUUJOJJJOO	LGDVEVNAGQNATFQCIATGR	0.72	0.1033	0.6484	0.9484	244000000	(11) __Glyco_Fuc_HexNAc (O)
124	Q15262|PTPRK_HUMAN	123	1.085	1.324	3	OJUUJOJOJJJOOENDTHCIDFSYLLYSQK	OJUUJOJOJJJOO	ENDTHCIDFSYLLYSQK	1.035	0.001191	0.8772	0.99	13100000000
124	Q15262|PTPRK_HUMAN	123	1.085	1.324	3	OJUUJOJOJJJOOAPQHVVNHLPPYTNVSLK	OJUUJOJOJJJOO	APQHVVNHLPPYTNVSLK	1.765	0.01548	0.8968	0.9716	843000000	(13) __Glyco_Fuc_HexNAc (O)
124	Q15262|PTPRK_HUMAN	123	1.085	1.324	4	OJUUJOJOJJJOOAPQHVVNHLPPYTNVSLK	OJUUJOJOJJJOO	APQHVVNHLPPYTNVSLK	1.112	0.1414	0.6732	0.9797	1480000000	(13) __Glyco_Fuc_HexNAc (O)
124	Q15262|PTPRK_HUMAN	123	1.085	1.324	5	OJUUJOJOJJJOOAPQHVVNHLPPYTNVSLK	OJUUJOJOJJJOO	APQHVVNHLPPYTNVSLK	1.361	0.1136	0.6192	0.9666	131000000	(13) __Glyco_Fuc_HexNAc (O)
124	Q15262|PTPRK_HUMAN	123	1.085	1.324	4	OJUUJOUJOJJJOOAPQHVVNHLPPYTNVSLK	OJUUJOUJOJJJOO	APQHVVNHLPPYTNVSLK	1.614	0.02419	0.8324	0.9825	4770000000	(14) __Glyco_Fuc_HexNAc (O)
124	Q15262|PTPRK_HUMAN	123	1.085	1.324	5	OJUUJOUJOJOJJJOOENDTHCIDFSYLLYSQK	OJUUJOUJOJOJJJOO	ENDTHCIDFSYLLYSQK	0.6617	0.06561	0.5828	0.9309	53100000
124	Q15262|PTPRK_HUMAN	123	1.085	1.324	4	OJUUJOUJOJOJJJOOENDTHCIDFSYLLYSQK	OJUUJOUJOJOJJJOO	ENDTHCIDFSYLLYSQK	1.013	0.07779	0.8482	0.985	2250000000
124	Q15262|PTPRK_HUMAN	123	1.085	1.324	4	OJUUJOUJOJOJJJOOENDTHCIDFSYLLYSQK	OJUUJOUJOJOJJJOO	ENDTHCIDFSYLLYSQK	1.21	0.002093	0.889	0.9869	1790000000	(6) __Glyco_Fuc_HexNAc (O)
125	P49908|SEPP1_HUMAN	120	1.088	NA	3	OJUJJOJJJOOEGYSNISYIVVNHQGISSR	OJUJJOJJJOO	EGYSNISYIVVNHQGISSR	1.088	0.009235	0.5157	0.9105	76900000
126	P08185|CBG_HUMAN	117	1.071	1.176	3	OJUUJOJJJOOAQLLQGLGFNLTER	OJUUJOJJJOO	AQLLQGLGFNLTER	1.036	0.02583	0.5454	0.9677	724000000
126	P08185|CBG_HUMAN	117	1.071	1.176	3	OJUUJOUJOJJJOOAQLLQGLGFNLTER	OJUUJOUJOJJJOO	AQLLQGLGFNLTER	1.392	0.0936	0.554	0.9607	76200000
126	P08185|CBG_HUMAN	117	1.071	1.176	4	OJUUJOUJOJJJOOAQLLQGLGFNLTER	OJUUJOUJOJJJOO	AQLLQGLGFNLTER	1.071	0.2534	0.6437	0.977	242000000
127	Q92854|SEM4D_HUMAN	116	1.092	1.012	4	OJUJOJJJOOAANYTSSLNLPDK	OJUJOJJJOO	AANYTSSLNLPDK	1.073	0.01301	0.8504	0.9836	689000000	(9) __Glyco_Fuc_HexNAc (O); (10) __Glyco_Fuc_HexNAc (O)
127	Q92854|SEM4D_HUMAN	116	1.092	1.012	4	OJUUJOJJJOOEAVFAVNALNISEK	OJUUJOJJJOO	EAVFAVNALNISEK	1.092	0.02579	0.5899	0.9777	181000000	(11) __Glyco_Fuc_HexNAc (O)
127	Q92854|SEM4D_HUMAN	116	1.092	1.012	4	OJUUJOJOJJOJOOEAVFAVNALNISEK	OJUUJOJOJJOJOO	EAVFAVNALNISEK	1.099	0.003954	0.8944	0.983	12000000000	(13) __Glyco_Fuc_HexNAc (O); (14) __Glyco_Fuc_HexNAc (O)
128	Q9BY76|ANGL4_HUMAN	115	1.091	1.216	3	OJUUJOJJJOOLPEMAQPVDPAHNVSR	OJUUJOJJJOO	LPEMAQPVDPAHNVSR	1.263	0.001876	0.9009	0.9894	1020000000	(11) __Glyco_Fuc_HexNAc (O)
128	Q9BY76|ANGL4_HUMAN	115	1.091	1.216	4	OJUUJOJJJOOLPEMAQPVDPAHNVSR	OJUUJOJJJOO	LPEMAQPVDPAHNVSR	1.167	0.01372	0.9127	0.988	691000000	(11) __Glyco_Fuc_HexNAc (O)
128	Q9BY76|ANGL4_HUMAN	115	1.091	1.216	4	OJUUJOJJJOOLPEMAQPVDPAHNVSR	OJUUJOJJJOO	LPEMAQPVDPAHNVSR	1.091	0.195	0.576	0.9808	469000000	(11) __Glyco_Fuc_HexNAc (O); (15) __Oxidation (M)
128	Q9BY76|ANGL4_HUMAN	115	1.091	1.216	4	OJUUJOJOJJJOOLPEMAQPVDPAHNVSR	OJUUJOJOJJJOO	LPEMAQPVDPAHNVSR	1.081	0.0667	0.5192	0.9269	149000000
128	Q9BY76|ANGL4_HUMAN	115	1.091	1.216	3	OJUUJOJOJJOJOOLPEMAQPVDPAHNVSR	OJUUJOJOJJOJOO	LPEMAQPVDPAHNVSR	1.163	0.125	0.8484	0.9808	799000000
128	Q9BY76|ANGL4_HUMAN	115	1.091	1.216	4	OJUUJOJOJJOJOOLPEMAQPVDPAHNVSR	OJUUJOJOJJOJOO	LPEMAQPVDPAHNVSR	0.8565	0.01314	0.7629	0.9671	954000000
128	Q9BY76|ANGL4_HUMAN	115	1.091	1.216	4	OJUUJOUJOJJOJOOLPEMAQPVDPAHNVSR	OJUUJOUJOJJOJOO	LPEMAQPVDPAHNVSR	0.7296	1.043	0.5615	0.9567	9500000	(15) __Glyco_Fuc_HexNAc (O)
129	P29622|KAIN_HUMAN	113	1.162	1.165	4	OJUUJOJOJOJJJOODFYVDENTTVR	OJUUJOJOJOJJJOO	DFYVDENTTVR	1.118	0.001646	0.9001	0.9881	1010000000
129	P29622|KAIN_HUMAN	113	1.162	1.165	5	OJUUJOJOJOJJJOODFYVDENTTVR	OJUUJOJOJOJJJOO	DFYVDENTTVR	1.133	0.00174	0.9088	0.9894	1030000000
129	P29622|KAIN_HUMAN	113	1.162	1.165	3	OJUUJOJOJOJJJOODFYVDENTTVR	OJUUJOJOJOJJJOO	DFYVDENTTVR	1.549	0.02528	0.7598	0.9237	32000000
130	Q9NPR2|SEM4B_HUMAN	113	1.476	1.396	4	OJUUJOJJJOOFEAEHISNYTALLLSR	OJUUJOJJJOO	FEAEHISNYTALLLSR	0.7143	0.1103	0.5619	0.9488	15300000	(11) __Glyco_Fuc_HexNAc (O)
130	Q9NPR2|SEM4B_HUMAN	113	1.476	1.396	3	OJUUJOJOJJOJOOFEAEHISNYTALLLSR	OJUUJOJOJJOJOO	FEAEHISNYTALLLSR	1.476	0.08429	0.5363	0.9417	120000000	(14) __Glyco_Fuc_HexNAc (O)
130	Q9NPR2|SEM4B_HUMAN	113	1.476	1.396	4	OJUUJOJOJJOJOOFEAEHISNYTALLLSR	OJUUJOJOJJOJOO	FEAEHISNYTALLLSR	1.067	0.09085	0.6231	0.9793	654000000	(14) __Glyco_Fuc_HexNAc (O)
130	Q9NPR2|SEM4B_HUMAN	113	1.476	1.396	4	OJUUJOUJOJJOJOOFEAEHISNYTALLLSR	OJUUJOUJOJJOJOO	FEAEHISNYTALLLSR	1.612	0.03762	0.7211	0.9811	1240000000	(15) __Glyco_Fuc_HexNAc (O)
130	Q9NPR2|SEM4B_HUMAN	113	1.476	1.396	3	OJUUJOUJOJOJJJOOFEAEHISNYTALLLSR	OJUUJOUJOJOJJJOO	FEAEHISNYTALLLSR	1.63	0.01622	0.6766	0.9151	120000000
130	Q9NPR2|SEM4B_HUMAN	113	1.476	1.396	4	OJUUJOUJOJOJJJOOFEAEHISNYTALLLSR	OJUUJOUJOJOJJJOO	FEAEHISNYTALLLSR	1.153	0.02455	0.7451	0.9851	1010000000
130	Q9NPR2|SEM4B_HUMAN	113	1.476	1.396	4	OJUUJOUJOJJOJOOFEAEHISNYTALLLSR	OJUUJOUJOJJOJOO	FEAEHISNYTALLLSR	1.893	0.09918	0.5698	0.9577	356000000	(1) __Glyco_Fuc_HexNAc (O); (15) __Glyco_Fuc_HexNAc (O)
131	P28300|LYOX_HUMAN	111	1.175	1.255	3	OJUUJOJJJOOAENQTAPGEVPALSNLRPPSR	OJUUJOJJJOO	AENQTAPGEVPALSNLRPPSR	1.213	0.02189	0.7607	0.9535	111000000
131	P28300|LYOX_HUMAN	111	1.175	1.255	4	OJUUJOJJJOOAENQTAPGEVPALSNLRPPSR	OJUUJOJJJOO	AENQTAPGEVPALSNLRPPSR	0.8684	0.03823	0.8086	0.9717	86600000
131	P28300|LYOX_HUMAN	111	1.175	1.255	4	OJUUJOJOJJOJOOAENQTAPGEVPALSNLRPPSR	OJUUJOJOJJOJOO	AENQTAPGEVPALSNLRPPSR	1.222	0.03179	0.8652	0.9821	3710000000
131	P28300|LYOX_HUMAN	111	1.175	1.255	5	OJUUJOJOJJOJOOAENQTAPGEVPALSNLRPPSR	OJUUJOJOJJOJOO	AENQTAPGEVPALSNLRPPSR	1.139	0.03743	0.8173	0.9739	891000000
131	P28300|LYOX_HUMAN	111	1.175	1.255	3	OJUUJOJOJJOJOOAENQTAPGEVPALSNLRPPSR	OJUUJOJOJJOJOO	AENQTAPGEVPALSNLRPPSR	1.496	0.01343	0.8788	0.9731	508000000
131	P28300|LYOX_HUMAN	111	1.175	1.255	4	OJUUJOUJOJJOJOOVSVNPSYLVPESDYTNNVVR	OJUUJOUJOJJOJOO	VSVNPSYLVPESDYTNNVVR	0.8202	0.05517	0.5837	0.9025	314000000
133	Q96IY4|CBPB2_HUMAN	110	1.052	1.195	3	OJUJOJJJOOQVHFFVNASDVDNVK	OJUJOJJJOO	QVHFFVNASDVDNVK	0.9279	0.05323	0.6194	0.9655	50400000	(10) __Glyco_Fuc_HexNAc (O)
133	Q96IY4|CBPB2_HUMAN	110	1.052	1.195	3	OJUUJOJJJOOQVHFFVNASDVDNVK	OJUUJOJJJOO	QVHFFVNASDVDNVK	1.194	0.01938	0.6751	0.9637	326000000	(11) __Glyco_Fuc_HexNAc (O)
134	Q6P179|ERAP2_HUMAN	110	1.007	1.334	3	OJUJOJOJJJOOENWTHLLK	OJUJOJOJJJOO	ENWTHLLK	1.07	0.07095	0.7608	0.9791	50600000	(11) __Glyco_Fuc_HexNAc (O); (12) __Glyco_Fuc_HexNAc (O)
134	Q6P179|ERAP2_HUMAN	110	1.007	1.334	3	OJUUJOJOJJJOONISDISENLK	OJUUJOJOJJJOO	NISDISENLK	0.8548	0.02893	0.5607	0.9389	516000000
134	Q6P179|ERAP2_HUMAN	110	1.007	1.334	4	OJUUJOJOJJJOONISDISENLK	OJUUJOJOJJJOO	NISDISENLK	0.9476	0.325	0.5206	0.929	58700000
134	Q6P179|ERAP2_HUMAN	110	1.007	1.334	4	OJUUJOJJJOODLEITNATLQSEEDSR	OJUUJOJJJOO	DLEITNATLQSEEDSR	1.722	0.01861	0.7791	0.9805	205000000
134	Q6P179|ERAP2_HUMAN	110	1.007	1.334	3	OJUUJOJJJOODLEITNATLQSEEDSR	OJUUJOJJJOO	DLEITNATLQSEEDSR	1.257	0.01273	0.8324	0.9743	471000000
134	Q6P179|ERAP2_HUMAN	110	1.007	1.334	4	OJUUJOJOJJJOONQTHYALQASLK	OJUUJOJOJJJOO	NQTHYALQASLK	0.7825	0.4777	0.6874	0.846	1190000	(13) __Glyco_Fuc_HexNAc (O)
135	P27930|IL1R2_HUMAN	107	0.8818	4.762	4	OJUUJOJJJOOINLTWHK	OJUUJOJJJOO	INLTWHK	0.6395	0.09803	0.5645	0.939	43500000
135	P27930|IL1R2_HUMAN	107	0.8818	4.762	4	OJUUJOJOJJOJOOINLTWHK	OJUUJOJOJJOJOO	INLTWHK	0.04641	0.000212	0.8974	0.9859	1310000	(13) __Glyco_Fuc_HexNAc (O); (14) __Glyco_Fuc_HexNAc (O)
135	P27930|IL1R2_HUMAN	107	0.8818	4.762	3	OJUUJOUJOJJJOOCVLTFAHEGQQYNITR	OJUUJOUJOJJJOO	CVLTFAHEGQQYNITR	1.216	0.01685	0.6796	0.9125	140000000	(13) __Glyco_Fuc_HexNAc (O); (14) __Glyco_Fuc_HexNAc (O)
135	P27930|IL1R2_HUMAN	107	0.8818	4.762	4	OJUUJOUJOJJJOOCVLTFAHEGQQYNITR	OJUUJOUJOJJJOO	CVLTFAHEGQQYNITR	1.246	0.2185	0.7706	0.9847	1820000000	(13) __Glyco_Fuc_HexNAc (O); (14) __Glyco_Fuc_HexNAc (O)
136	Q14314|FGL2_HUMAN	106	0.9082	1.143	4	OJUUJOJJJOOVANLTFVVNSLDGK	OJUUJOJJJOO	VANLTFVVNSLDGK	0.8261	0.03717	0.8198	0.9851	1040000000
136	Q14314|FGL2_HUMAN	106	0.9082	1.143	4	OJUUJOJOJJJOOLHVGNYNGTAGDALR	OJUUJOJOJJJOO	LHVGNYNGTAGDALR	0.9984	0.06584	0.5414	0.983	266000000
137	P54289|CA2D1_HUMAN	106	1.303	1.318	4	OJUUJOJOJJJOOHLVNISVYAFNK	OJUUJOJOJJJOO	HLVNISVYAFNK	1.029	0.06836	0.567	0.9308	84300000	(13) __Glyco_Fuc_HexNAc (O)
137	P54289|CA2D1_HUMAN	106	1.303	1.318	3	OJUJOJJJOOISDNNTEFLLNFNEFIDR	OJUJOJJJOO	ISDNNTEFLLNFNEFIDR	2.042	0.0458	0.7051	0.9716	272000000	(10) __Glyco_Fuc_HexNAc (O)
137	P54289|CA2D1_HUMAN	106	1.303	1.318	4	OJUJOJOJJJOOGFSFAFEQLLNYNVSR	OJUJOJOJJJOO	GFSFAFEQLLNYNVSR	1.334	0.1051	0.7698	0.9857	3090000000	(7) __Glyco_Fuc_HexNAc (O); (12) __Glyco_Fuc_HexNAc (O)
137	P54289|CA2D1_HUMAN	106	1.303	1.318	3	OJUJOJOJJJOOGFSFAFEQLLNYNVSR	OJUJOJOJJJOO	GFSFAFEQLLNYNVSR	1.364	0.114	0.7848	0.9752	835000000	(7) __Glyco_Fuc_HexNAc (O); (12) __Glyco_Fuc_HexNAc (O)
137	P54289|CA2D1_HUMAN	106	1.303	1.318	4	OJUUJOJOJOJJJOOHLVNISVYAFNK	OJUUJOJOJOJJJOO	HLVNISVYAFNK	0.9052	0.02584	0.8278	0.9846	1090000000	(15) __Glyco_Fuc_HexNAc (O)
137	P54289|CA2D1_HUMAN	106	1.303	1.318	4	OJUUJOJJJOOISDNNTEFLLNFNEFIDR	OJUUJOJJJOO	ISDNNTEFLLNFNEFIDR	1.298	0.02681	0.7982	0.9795	477000000	(11) __Glyco_Fuc_HexNAc (O)
137	P54289|CA2D1_HUMAN	106	1.303	1.318	4	OJUUJOUJOJJOJOOHLVNISVYAFNK	OJUUJOUJOJJOJOO	HLVNISVYAFNK	0.8479	0.2605	0.6555	0.9711	234000000	(15) __Glyco_Fuc_HexNAc (O)
137	P54289|CA2D1_HUMAN	106	1.303	1.318	3	OJUJOJOJJJOOISDNNTEFLLNFNEFIDR	OJUJOJOJJJOO	ISDNNTEFLLNFNEFIDR	1.303	0.01573	0.7176	0.9588	182000000	(12) __Glyco_Fuc_HexNAc (O)
137	P54289|CA2D1_HUMAN	106	1.303	1.318	3	OJUUJOJJJOOISDNNTEFLLNFNEFIDR	OJUUJOJJJOO	ISDNNTEFLLNFNEFIDR	1.648	0.007565	0.915	0.9866	1770000000	(6) __Glyco_Fuc_HexNAc (O); (11) __Glyco_Fuc_HexNAc (O)
137	P54289|CA2D1_HUMAN	106	1.303	1.318	4	OJUUJOJJJOOISDNNTEFLLNFNEFIDR	OJUUJOJJJOO	ISDNNTEFLLNFNEFIDR	1.821	0.09061	0.8555	0.9891	2690000000	(10) __Glyco_Fuc_HexNAc (O); (11) __Glyco_Fuc_HexNAc (O)
138	P07998|RNAS1_HUMAN	103	1.431	NA	3	OJUUJOJJJOONMTQGR	OJUUJOJJJOO	NMTQGR	1.431	0.01064	0.5467	0.9134	77500000	(10) __Glyco_Fuc_HexNAc (O); (11) __Glyco_Fuc_HexNAc (O)
139	P18428|LBP_HUMAN	102	1.111	1.171	4	OJUUJOJJJOOLSVATNVSATLTFNTSK	OJUUJOJJJOO	LSVATNVSATLTFNTSK	0.9933	0.01656	0.8174	0.9876	5530000000	(11) __Glyco_Fuc_HexNAc (O)
139	P18428|LBP_HUMAN	102	1.111	1.171	4	OJUUJOUJOJJJOOLSVATNVSATLTFNTSK	OJUUJOUJOJJJOO	LSVATNVSATLTFNTSK	1.242	0.1374	0.7883	0.9687	309000000
140	P05164|PERM_HUMAN	102	1.001	1.49	3	OJUUJOJJJOOSCPACPGSNITIR	OJUUJOJJJOO	SCPACPGSNITIR	1.015	0.02357	0.8382	0.9596	154000000
140	P05164|PERM_HUMAN	102	1.001	1.49	4	OJUUJOJOJJJOONMSNQLGLLAVNQR	OJUUJOJOJJJOO	NMSNQLGLLAVNQR	1.001	0.06306	0.5726	0.9816	314000000
140	P05164|PERM_HUMAN	102	1.001	1.49	4	OJUUJOJJJOODFVNCSTLPALNLASWR	OJUUJOJJJOO	DFVNCSTLPALNLASWR	0.8304	0.07398	0.6083	0.9666	105000000	(11) __Glyco_Fuc_HexNAc (O)
140	P05164|PERM_HUMAN	102	1.001	1.49	3	OJUUJOJOJJJOODFVNCSTLPALNLASWR	OJUUJOJOJJJOO	DFVNCSTLPALNLASWR	1.16	0.1287	0.8488	0.9806	798000000
140	P05164|PERM_HUMAN	102	1.001	1.49	4	OJUUJOJOJJJOODFVNCSTLPALNLASWR	OJUUJOJOJJJOO	DFVNCSTLPALNLASWR	0.8509	0.011	0.7647	0.9669	957000000
140	P05164|PERM_HUMAN	102	1.001	1.49	4	OJUUJOJOJJOJOODFVNCSTLPALNLASWR	OJUUJOJOJJOJOO	DFVNCSTLPALNLASWR	1.842	0.03315	0.7938	0.9862	981000000
140	P05164|PERM_HUMAN	102	1.001	1.49	3	OJUUJOJOJJOJOODFVNCSTLPALNLASWR	OJUUJOJOJJOJOO	DFVNCSTLPALNLASWR	1.219	0.04163	0.5179	0.9624	496000000
141	P37173|TGFR2_HUMAN	102	1.25	1.295	4	OJUUJOJOJJJOOIPEDGSLNTTK	OJUUJOJOJJJOO	IPEDGSLNTTK	1.25	0.001794	0.5357	0.873	1900000	(13) __Glyco_Fuc_HexNAc (O)
141	P37173|TGFR2_HUMAN	102	1.25	1.295	3	OJUUJOJJJOOQNTSEQFETVAVK	OJUUJOJJJOO	QNTSEQFETVAVK	0.8991	0.008009	0.8081	0.9859	2730000000	(10) __Glyco_Fuc_HexNAc (O); (11) __Glyco_Fuc_HexNAc (O)
141	P37173|TGFR2_HUMAN	102	1.25	1.295	3	OJUUJOUJOJJOJOOQNTSEQFETVAVK	OJUUJOUJOJJOJOO	QNTSEQFETVAVK	0.8582	0.1708	0.6432	0.9762	764000000
141	P37173|TGFR2_HUMAN	102	1.25	1.295	4	OJUUJOUJOJJJOOQNTSEQFETVAVK	OJUUJOUJOJJJOO	QNTSEQFETVAVK	1.488	1.008	0.5403	0.9656	7550000	(13) __Glyco_Fuc_HexNAc (O); (14) __Glyco_Fuc_HexNAc (O)
141	P37173|TGFR2_HUMAN	102	1.25	1.295	3	OJUUJOUJOJJOJOOQNTSEQFETVAVK	OJUUJOUJOJJOJOO	QNTSEQFETVAVK	1.529	0.01134	0.7377	0.9739	962000000	(6) __Glyco_Fuc_HexNAc (O)
141	P37173|TGFR2_HUMAN	102	1.25	1.295	4	OJUUJOUJOJJOJOOQNTSEQFETVAVK	OJUUJOUJOJJOJOO	QNTSEQFETVAVK	1.507	0.01314	0.6573	0.9787	1430000000	(6) __Glyco_Fuc_HexNAc (O)
141	P37173|TGFR2_HUMAN	102	1.25	1.295	4	OJUUJOJOJJOJOONDENITLETVCHDPK	OJUUJOJOJJOJOO	NDENITLETVCHDPK	0.9644	0.2891	0.8855	0.9896	5000000000	(14) __Glyco_Fuc_HexNAc (O)
142	P03951|FA11_HUMAN	101	1.315	1.227	3	OJUUJOJOJJOJOONICLLK	OJUUJOJOJJOJOO	NICLLK	1.407	0.01466	0.7705	0.9756	350000000	(14) __Glyco_Fuc_HexNAc (O)
142	P03951|FA11_HUMAN	101	1.315	1.227	4	OJUUJOJOJJJOOVYSGILNQSEIK	OJUUJOJOJJJOO	VYSGILNQSEIK	0.9965	0.06737	0.6945	0.9593	252000000	(13) __Glyco_Fuc_HexNAc (O)
142	P03951|FA11_HUMAN	101	1.315	1.227	4	OJUUJOUJOJJJOOLETTVNYTDSQRPICLPSK	OJUUJOUJOJJJOO	LETTVNYTDSQRPICLPSK	1.315	0.0358	0.7552	0.9735	1740000000
142	P03951|FA11_HUMAN	101	1.315	1.227	5	OJUUJOUJOJJJOOLETTVNYTDSQRPICLPSK	OJUUJOUJOJJJOO	LETTVNYTDSQRPICLPSK	1.019	0.1243	0.5167	0.9576	53900000
142	P03951|FA11_HUMAN	101	1.315	1.227	3	OJUUJOUJOJJJOOLETTVNYTDSQRPICLPSK	OJUUJOUJOJJJOO	LETTVNYTDSQRPICLPSK	1.589	0.02438	0.7702	0.9626	248000000
143	P33151|CADH5_HUMAN	100	1.122	1.568	3	OJUUJOJJJOONTSLPHHVGK	OJUUJOJJJOO	NTSLPHHVGK	0.6557	0.09675	0.5965	0.9663	146000000	(11) __Glyco_Fuc_HexNAc (O)
143	P33151|CADH5_HUMAN	100	1.122	1.568	4	OJUUJOJOJJJOOEVYPWYNLTVEAK	OJUUJOJOJJJOO	EVYPWYNLTVEAK	0.8656	0.4628	0.7366	0.9638	29800000	(12) __Glyco_Fuc_HexNAc (O); (13) __Glyco_Fuc_HexNAc (O)
143	P33151|CADH5_HUMAN	100	1.122	1.568	4	OJUUJOUJOJJJOOFILNTENNFTLTDNHDNTANITVK	OJUUJOUJOJJJOO	FILNTENNFTLTDNHDNTANITVK	1.453	0.2719	0.5913	0.983	443000000	(14) __Glyco_Fuc_HexNAc (O)
143	P33151|CADH5_HUMAN	100	1.122	1.568	4	OJUUJOUJOJOJJJOOFILNTENNFTLTDNHDNTANITVK	OJUUJOUJOJOJJJOO	FILNTENNFTLTDNHDNTANITVK	1.729	0.2869	0.5483	0.9797	429000000	(16) __Glyco_Fuc_HexNAc (O)
144	P08648|ITA5_HUMAN	99	0.9148	1.306	4	OJUUJOJJJOONLNNSQSDVVSFR	OJUUJOJJJOO	NLNNSQSDVVSFR	0.6402	0.04264	0.7049	0.9919	11900000000	(10) __Glyco_Fuc_HexNAc (O); (11) __Glyco_Fuc_HexNAc (O)
144	P08648|ITA5_HUMAN	99	0.9148	1.306	4	OJUUJOJOJJJOONLNNSQSDVVSFR	OJUUJOJOJJJOO	NLNNSQSDVVSFR	0.6565	0.3287	0.6688	0.981	381000000	(12) __Glyco_Fuc_HexNAc (O); (13) __Glyco_Fuc_HexNAc (O)
144	P08648|ITA5_HUMAN	99	0.9148	1.306	4	OJUJOJJJOOSCSLEGNPVACINLSFCLNASGK	OJUJOJJJOO	SCSLEGNPVACINLSFCLNASGK	0.8069	0.04459	0.7262	0.9904	3050000000
144	P08648|ITA5_HUMAN	99	0.9148	1.306	3	OJUUJOUJOJJJOONLNNSQSDVVSFR	OJUUJOUJOJJJOO	NLNNSQSDVVSFR	1.01	0.07706	0.9075	0.9818	855000000	(13) __Glyco_Fuc_HexNAc (O); (14) __Glyco_Fuc_HexNAc (O)
144	P08648|ITA5_HUMAN	99	0.9148	1.306	4	OJUUJOUJOJJJOONLNNSQSDVVSFR	OJUUJOUJOJJJOO	NLNNSQSDVVSFR	0.9495	0.04116	0.8932	0.9872	2840000000	(13) __Glyco_Fuc_HexNAc (O); (14) __Glyco_Fuc_HexNAc (O)
144	P08648|ITA5_HUMAN	99	0.9148	1.306	4	OJUUJOJJJOOSCSLEGNPVACINLSFCLNASGK	OJUUJOJJJOO	SCSLEGNPVACINLSFCLNASGK	0.8236	0.05573	0.5461	0.9908	13400000000
144	P08648|ITA5_HUMAN	99	0.9148	1.306	5	OJUUJOJJJOOSCSLEGNPVACINLSFCLNASGK	OJUUJOJJJOO	SCSLEGNPVACINLSFCLNASGK	0.5972	0.08307	0.8703	0.958	192000000
144	P08648|ITA5_HUMAN	99	0.9148	1.306	4	OJUUJOJJJOOSCSLEGNPVACINLSFCLNASGK	OJUUJOJJJOO	SCSLEGNPVACINLSFCLNASGK	1.173	0.005869	0.7764	0.9826	2080000000	(1) __Glyco_Fuc_HexNAc (O)
144	P08648|ITA5_HUMAN	99	0.9148	1.306	4	OJUUJOJOJJJOOSCSLEGNPVACINLSFCLNASGK	OJUUJOJOJJJOO	SCSLEGNPVACINLSFCLNASGK	0.8795	0.06109	0.5796	0.9689	279000000
144	P08648|ITA5_HUMAN	99	0.9148	1.306	5	OJUUJOUJOJJJOOSCSLEGNPVACINLSFCLNASGK	OJUUJOUJOJJJOO	SCSLEGNPVACINLSFCLNASGK	0.5768	0.1908	0.5079	0.9444	37600000
144	P08648|ITA5_HUMAN	99	0.9148	1.306	4	OJUUJOUJOJJJOOSCSLEGNPVACINLSFCLNASGK	OJUUJOUJOJJJOO	SCSLEGNPVACINLSFCLNASGK	0.9997	0.1345	0.859	0.9854	2240000000
144	P08648|ITA5_HUMAN	99	0.9148	1.306	4	OJUUJOUJOJJJOOSCSLEGNPVACINLSFCLNASGK	OJUUJOUJOJJJOO	SCSLEGNPVACINLSFCLNASGK	0.8815	0.0169	0.8716	0.9849	350000000	(1) __Glyco_Fuc_HexNAc (O)
144	P08648|ITA5_HUMAN	99	0.9148	1.306	4	OJUUJOUJOJJJOOSCSLEGNPVACINLSFCLNASGK	OJUUJOUJOJJJOO	SCSLEGNPVACINLSFCLNASGK	1.318	0.1775	0.5049	0.9435	59400000	(1) __Glyco_Fuc_HexNAc (O); (6) __Glyco_Fuc_HexNAc (O)
145	P11717|MPRI_HUMAN	99	1.119	1.168	4	OJUUJOJOJJJOOSSNVSYK	OJUUJOJOJJJOO	SSNVSYK	1.28	0.02112	0.5004	0.9646	28300000	(13) __Glyco_Fuc_HexNAc (O)
145	P11717|MPRI_HUMAN	99	1.119	1.168	4	OJUUJOJOJJOJOOHFNYTSLIAFHCK	OJUUJOJOJJOJOO	HFNYTSLIAFHCK	0.9626	0.006912	0.9252	0.9906	33000000000	(13) __Glyco_Fuc_HexNAc (O); (14) __Glyco_Fuc_HexNAc (O)
145	P11717|MPRI_HUMAN	99	1.119	1.168	4	OJUUJOJJJOOAACAVKPQEVQMVNGTITNPINGK	OJUUJOJJJOO	AACAVKPQEVQMVNGTITNPINGK	1.287	0.01176	0.6825	0.974	248000000	(11) __Glyco_Fuc_HexNAc (O)
145	P11717|MPRI_HUMAN	99	1.119	1.168	3	OJUUJOJJJOOAACAVKPQEVQMVNGTITNPINGK	OJUUJOJJJOO	AACAVKPQEVQMVNGTITNPINGK	1.119	0.2429	0.6091	0.9179	26500000	(11) __Glyco_Fuc_HexNAc (O)
146	P52799|EFNB2_HUMAN	99	1.197	1.527	4	OJUUJOJJJOOSIVLEPIYWNSSNSK	OJUUJOJJJOO	SIVLEPIYWNSSNSK	1.183	0.005632	0.8205	0.9814	606000000
146	P52799|EFNB2_HUMAN	99	1.197	1.527	3	OJUUJOJJJOOSIVLEPIYWNSSNSK	OJUUJOJJJOO	SIVLEPIYWNSSNSK	1.21	0.02966	0.8068	0.9673	7700000000
146	P52799|EFNB2_HUMAN	99	1.197	1.527	4	OJUUJOJOJJJOOSIVLEPIYWNSSNSK	OJUUJOJOJJJOO	SIVLEPIYWNSSNSK	1.009	0.03347	0.795	0.9835	416000000	(6) __Glyco_Fuc_HexNAc (O)
146	P52799|EFNB2_HUMAN	99	1.197	1.527	3	OJUUJOJOJJJOOSIVLEPIYWNSSNSK	OJUUJOJOJJJOO	SIVLEPIYWNSSNSK	1.398	0.09749	0.8776	0.9804	886000000	(6) __Glyco_Fuc_HexNAc (O)
146	P52799|EFNB2_HUMAN	99	1.197	1.527	3	OJUUJOJOJJJOOSGNNNGSEPSDIIIPLR	OJUUJOJOJJJOO	SGNNNGSEPSDIIIPLR	0.7108	0.0221	0.6606	0.9316	94600000	(13) __Glyco_Fuc_HexNAc (O)
146	P52799|EFNB2_HUMAN	99	1.197	1.527	3	OJUUJOUJOJJJOOSIVLEPIYWNSSNSK	OJUUJOUJOJJJOO	SIVLEPIYWNSSNSK	1.651	0.01576	0.8774	0.9806	1120000000
146	P52799|EFNB2_HUMAN	99	1.197	1.527	4	OJUUJOUJOJJJOOSIVLEPIYWNSSNSK	OJUUJOUJOJJJOO	SIVLEPIYWNSSNSK	0.5061	0.01569	0.8503	0.9791	153000000
146	P52799|EFNB2_HUMAN	99	1.197	1.527	3	OJUUJOUJOJJJOOSIVLEPIYWNSSNSK	OJUUJOUJOJJJOO	SIVLEPIYWNSSNSK	1.754	0.08287	0.6913	0.9721	1960000000	(6) __Glyco_Fuc_HexNAc (O)
147	Q92859|NEO1_HUMAN	97	1.025	1.105	4	OJUUJOJOJJOJOOANSTESVR	OJUUJOJOJJOJOO	ANSTESVR	1.17	0.04191	0.5011	0.9808	151000000	(14) __Glyco_Fuc_HexNAc (O)
147	Q92859|NEO1_HUMAN	97	1.025	1.105	4	OJUUJOJJJOOLPSGMLVISNATEGDGGLYR	OJUUJOJJJOO	LPSGMLVISNATEGDGGLYR	0.9624	0.04913	0.5598	0.9843	466000000	(10) __Glyco_Fuc_HexNAc (O); (16) __Oxidation (M)
147	Q92859|NEO1_HUMAN	97	1.025	1.105	3	OJUUJOJOJJJOOTPASDPHGDNLTYSVFYTK	OJUUJOJOJJJOO	TPASDPHGDNLTYSVFYTK	1.025	0.3256	0.7286	0.9876	3560000000
148	P11597|CETP_HUMAN	96	0.8774	1.337	4	OJUUJOJOJJJOOGVVVNSSVMVK	OJUUJOJOJJJOO	GVVVNSSVMVK	0.5663	0.4755	0.9049	0.9477	4130000	(22) __Oxidation (M)
148	P11597|CETP_HUMAN	96	0.8774	1.337	3	OJUUJOJOJJJOOSIDVSIQNVSVVFK	OJUUJOJOJJJOO	SIDVSIQNVSVVFK	1.254	0.01697	0.8208	0.984	2510000000
148	P11597|CETP_HUMAN	96	0.8774	1.337	4	OJUUJOJOJJJOOSIDVSIQNVSVVFK	OJUUJOJOJJJOO	SIDVSIQNVSVVFK	0.9249	0.03231	0.9106	0.9884	4260000000
148	P11597|CETP_HUMAN	96	0.8774	1.337	3	OJUUJOUJOJJJOOSIDVSIQNVSVVFK	OJUUJOUJOJJJOO	SIDVSIQNVSVVFK	0.7802	0.3237	0.8092	0.9643	413000000
148	P11597|CETP_HUMAN	96	0.8774	1.337	4	OJUUJOUJOJJJOOSIDVSIQNVSVVFK	OJUUJOUJOJJJOO	SIDVSIQNVSVVFK	0.8323	0.09511	0.7903	0.9817	765000000
148	P11597|CETP_HUMAN	96	0.8774	1.337	4	OJUUJOUJOJJJOOSIDVSIQNVSVVFK	OJUUJOUJOJJJOO	SIDVSIQNVSVVFK	1.174	0.05044	0.7486	0.9749	272000000	(6) __Glyco_Fuc_HexNAc (O)
149	P40197|GPV_HUMAN	96	0.8472	1.273	4	OJUUJOJOJJJOOLLDLSGNNLTHLPK	OJUUJOJOJJJOO	LLDLSGNNLTHLPK	0.8472	0.02368	0.9026	0.9885	3690000000
149	P40197|GPV_HUMAN	96	0.8472	1.273	3	OJUUJOJOJOJJJOOLPNLSSLTLSR	OJUUJOJOJOJJJOO	LPNLSSLTLSR	1.288	0.005963	0.5324	0.9316	90000000
149	P40197|GPV_HUMAN	96	0.8472	1.273	3	OJUUJOUJOJJJOOLLDLSGNNLTHLPK	OJUUJOUJOJJJOO	LLDLSGNNLTHLPK	0.7744	0.3273	0.8083	0.9644	410000000
149	P40197|GPV_HUMAN	96	0.8472	1.273	4	OJUUJOUJOJJJOOLLDLSGNNLTHLPK	OJUUJOUJOJJJOO	LLDLSGNNLTHLPK	0.8326	0.09509	0.7905	0.9814	765000000
149	P40197|GPV_HUMAN	96	0.8472	1.273	4	OJUUJOUJOJJJOOLLDLSGNNLTHLPK	OJUUJOUJOJJJOO	LLDLSGNNLTHLPK	1.239	0.186	0.7316	0.9762	372000000	(6) __Glyco_Fuc_HexNAc (O)
150	P11362|FGFR1_HUMAN	91	1.126	1.275	3	OJUUJOJJJOOCPSSGTPNPTLR	OJUUJOJJJOO	CPSSGTPNPTLR	1.022	0.02419	0.8382	0.9596	154000000	(11) __Glyco_Fuc_HexNAc (O)
150	P11362|FGFR1_HUMAN	91	1.126	1.275	4	OJUUJOJOJJOJOOTAGVNTTDK	OJUUJOJOJJOJOO	TAGVNTTDK	1.241	0.01499	0.7183	0.943	287000000
150	P11362|FGFR1_HUMAN	91	1.126	1.275	3	OJUUJOJOJJOJOOTAGVNTTDK	OJUUJOJOJJOJOO	TAGVNTTDK	1.596	0.02987	0.871	0.9769	337000000
150	P11362|FGFR1_HUMAN	91	1.126	1.275	4	OJUUJOUJOJJJOORPPGLEYCYNPSHNPEEQLSSK	OJUUJOUJOJJJOO	RPPGLEYCYNPSHNPEEQLSSK	0.9165	0.3065	0.6949	0.9811	104000000
151	Q13421|MSLN_HUMAN	89	1.438	4.272	4	OJUJOJJJOOLAFQNMNGSEYFVK	OJUJOJJJOO	LAFQNMNGSEYFVK	1.171	0.02285	0.6981	0.962	129000000	(10) __Glyco_Fuc_HexNAc (O)
151	Q13421|MSLN_HUMAN	89	1.438	4.272	4	OJUUJOJJJOOLAFQNMNGSEYFVK	OJUUJOJJJOO	LAFQNMNGSEYFVK	1.765	0.03004	0.8328	0.9766	836000000	(11) __Glyco_Fuc_HexNAc (O)
151	Q13421|MSLN_HUMAN	89	1.438	4.272	4	OJUUJOJOJJJOOALSQQNVSMDLATFMK	OJUUJOJOJJJOO	ALSQQNVSMDLATFMK	0.8442	0.4015	0.9781	0.801	3590000	(12) __Glyco_Fuc_HexNAc (O); (13) __Glyco_Fuc_HexNAc (O); (22) __Oxidation (M); (28) __Oxidation (M)
151	Q13421|MSLN_HUMAN	89	1.438	4.272	3	OJUUJOJOJJOJOOALSQQNVSMDLATFMK	OJUUJOJOJJOJOO	ALSQQNVSMDLATFMK	1.038	0.008991	0.7833	0.9899	12500000000	(14) __Glyco_Fuc_HexNAc (O)
151	Q13421|MSLN_HUMAN	89	1.438	4.272	4	OJUUJOJOJJOJOOALSQQNVSMDLATFMK	OJUUJOJOJJOJOO	ALSQQNVSMDLATFMK	0.9543	0.008629	0.8961	0.9905	32300000000	(14) __Glyco_Fuc_HexNAc (O)
152	Q7Z7G0|TARSH_HUMAN	89	1.059	1.318	3	OJUJOJOJJJOONVSVDSTHPTK	OJUJOJOJJJOO	NVSVDSTHPTK	0.6979	0.02359	0.8293	0.98	250000000
152	Q7Z7G0|TARSH_HUMAN	89	1.059	1.318	3	OJUJOJOJJJOONETLALPAESK	OJUJOJOJJJOO	NETLALPAESK	1.038	0.0295	0.5933	0.956	385000000	(12) __Glyco_Fuc_HexNAc (O)
152	Q7Z7G0|TARSH_HUMAN	89	1.059	1.318	4	OJUUJOJJJOOVHINTTSDSILLK	OJUUJOJJJOO	VHINTTSDSILLK	1.438	0.03644	0.595	0.9696	92000000
152	Q7Z7G0|TARSH_HUMAN	89	1.059	1.318	4	OJUUJOJOJJJOOQVIQNVTHK	OJUUJOJOJJJOO	QVIQNVTHK	0.8183	0.06564	0.5463	0.9588	86700000	(12) __Glyco_Fuc_HexNAc (O); (13) __Glyco_Fuc_HexNAc (O)
152	Q7Z7G0|TARSH_HUMAN	89	1.059	1.318	4	OJUUJOJOJOJJJOOQVIQNVTHK	OJUUJOJOJOJJJOO	QVIQNVTHK	0.8245	0.04599	0.5174	0.953	227000000
152	Q7Z7G0|TARSH_HUMAN	89	1.059	1.318	4	OJUUJOUJOJOJJJOOQVIQNVTHK	OJUUJOUJOJOJJJOO	QVIQNVTHK	0.9394	0.0744	0.851	0.9795	1330000000
152	Q7Z7G0|TARSH_HUMAN	89	1.059	1.318	3	OJUUJOUJOJOJJJOONETLALPAESK	OJUUJOUJOJOJJJOO	NETLALPAESK	1.059	0.05127	0.6605	0.9756	616000000	(16) __Glyco_Fuc_HexNAc (O)
152	Q7Z7G0|TARSH_HUMAN	89	1.059	1.318	3	OJUUJOUJOJJOJOONVSVDSTHPTK	OJUUJOUJOJJOJOO	NVSVDSTHPTK	1.614	0.05476	0.5534	0.9472	101000000	(1) __Glyco_Fuc_HexNAc (O); (14) __Glyco_Fuc_HexNAc (O); (15) __Glyco_Fuc_HexNAc (O)
152	Q7Z7G0|TARSH_HUMAN	89	1.059	1.318	4	OJUUJOUJOJJOJOONVSVDSTHPTK	OJUUJOUJOJJOJOO	NVSVDSTHPTK	1.299	0.02884	0.7683	0.9733	237000000	(1) __Glyco_Fuc_HexNAc (O); (14) __Glyco_Fuc_HexNAc (O); (15) __Glyco_Fuc_HexNAc (O)
152	Q7Z7G0|TARSH_HUMAN	89	1.059	1.318	4	OJUUJOUJOJOJJJOONETLALPAESK	OJUUJOUJOJOJJJOO	NETLALPAESK	1.364	0.01259	0.6273	0.9781	1730000000	(6) __Glyco_Fuc_HexNAc (O); (16) __Glyco_Fuc_HexNAc (O)
152	Q7Z7G0|TARSH_HUMAN	89	1.059	1.318	3	OJUUJOUJOJOJJJOONETLALPAESK	OJUUJOUJOJOJJJOO	NETLALPAESK	1.413	0.000957	0.7237	0.9738	995000000	(6) __Glyco_Fuc_HexNAc (O); (16) __Glyco_Fuc_HexNAc (O)
153	P28827|PTPRM_HUMAN	88	1.105	1.056	3	OJUJOJJJOOVNNGPLGNPIWNISGDPTR	OJUJOJJJOO	VNNGPLGNPIWNISGDPTR	1.037	0.0125	0.8108	0.9693	469000000	(5) __Glyco_Fuc_HexNAc (O)
153	P28827|PTPRM_HUMAN	88	1.105	1.056	3	OJUUJOJOJJJOOLDPQTNSSQIK	OJUUJOJOJJJOO	LDPQTNSSQIK	1.105	0.05018	0.5563	0.9581	278000000	(12) __Glyco_Fuc_HexNAc (O); (13) __Glyco_Fuc_HexNAc (O)
153	P28827|PTPRM_HUMAN	88	1.105	1.056	4	OJUUJOJOJJJOOLDPQTNSSQIK	OJUUJOJOJJJOO	LDPQTNSSQIK	1.05	0.01925	0.7462	0.9801	184000000	(12) __Glyco_Fuc_HexNAc (O); (13) __Glyco_Fuc_HexNAc (O)
153	P28827|PTPRM_HUMAN	88	1.105	1.056	4	OJUUJOJJJOOVNNGPLGNPIWNISGDPTR	OJUUJOJJJOO	VNNGPLGNPIWNISGDPTR	1.16	0.2842	0.9075	0.9847	4600000000
153	P28827|PTPRM_HUMAN	88	1.105	1.056	3	OJUUJOJJJOOVNNGPLGNPIWNISGDPTR	OJUUJOJJJOO	VNNGPLGNPIWNISGDPTR	1.179	0.000987	0.8886	0.9857	14200000000
153	P28827|PTPRM_HUMAN	88	1.105	1.056	3	OJUUJOJJJOOVNNGPLGNPIWNISGDPTR	OJUUJOJJJOO	VNNGPLGNPIWNISGDPTR	1.119	0.09218	0.6236	0.9531	427000000	(6) __Glyco_Fuc_HexNAc (O)
153	P28827|PTPRM_HUMAN	88	1.105	1.056	4	OJUUJOJOJJJOOVNNGPLGNPIWNISGDPTR	OJUUJOJOJJJOO	VNNGPLGNPIWNISGDPTR	1.032	0.04592	0.5871	0.9286	287000000
154	Q92626|PXDN_HUMAN	87	2.075	1.557	4	OJUUJOJOJJOJOOVYCNLSAAHTFEDLK	OJUUJOJOJJOJOO	VYCNLSAAHTFEDLK	2.075	0.406	0.8109	0.946	8770000	(8) __Glyco_Fuc_HexNAc (O)
154	Q92626|PXDN_HUMAN	87	2.075	1.557	3	OJUUJOUJOJJJOOVYCNLSAAHTFEDLK	OJUUJOUJOJJJOO	VYCNLSAAHTFEDLK	2.112	0.008781	0.6541	0.9454	103000000	(6) __Glyco_Fuc_HexNAc (O); (14) __Glyco_Fuc_HexNAc (O)
154	Q92626|PXDN_HUMAN	87	2.075	1.557	4	OJUUJOUJOJJOJOODENESPIPCFLAGDHR	OJUUJOUJOJJOJOO	DENESPIPCFLAGDHR	0.9726	0.1474	0.8674	0.9858	1400000000	(12) __Glyco_Fuc_HexNAc (O); (14) __Glyco_Fuc_HexNAc (O); (15) __Glyco_Fuc_HexNAc (O)
155	P00747|PLMN_HUMAN	86	0.9808	1.275	4	OJUUJOJJJOOFSPATHPSEGLEENYCR	OJUUJOJJJOO	FSPATHPSEGLEENYCR	0.6846	0.03987	0.5948	0.9531	52800000
155	P00747|PLMN_HUMAN	86	0.9808	1.275	3	OJUUJOJOJJJOOFSPATHPSEGLEENYCR	OJUUJOJOJJJOO	FSPATHPSEGLEENYCR	1.044	0.02785	0.7639	0.8996	197000000	(12) __Glyco_Fuc_HexNAc (O); (13) __Glyco_Fuc_HexNAc (O)
155	P00747|PLMN_HUMAN	86	0.9808	1.275	4	OJUUJOJOJJJOOFSPATHPSEGLEENYCR	OJUUJOJOJJJOO	FSPATHPSEGLEENYCR	1.214	0.052	0.6785	0.9829	543000000	(12) __Glyco_Fuc_HexNAc (O); (13) __Glyco_Fuc_HexNAc (O)
157	Q12913|PTPRJ_HUMAN	85	0.97	1.231	3	OJUJOJJJOOAALSWSNGNGTASCR	OJUJOJJJOO	AALSWSNGNGTASCR	1.09	0.02076	0.7703	0.9791	76700000	(10) __Glyco_Fuc_HexNAc (O)
157	Q12913|PTPRJ_HUMAN	85	0.97	1.231	3	OJUUJOJJJOOAALSWSNGNGTASCR	OJUUJOJJJOO	AALSWSNGNGTASCR	0.884	0.1253	0.6075	0.9801	348000000	(11) __Glyco_Fuc_HexNAc (O)
157	Q12913|PTPRJ_HUMAN	85	0.97	1.231	4	OJUJOJJJOOYNATVYSQAANGTEGQPQAIEFR	OJUJOJJJOO	YNATVYSQAANGTEGQPQAIEFR	0.97	0.0137	0.7939	0.9885	2650000000
157	Q12913|PTPRJ_HUMAN	85	0.97	1.231	4	OJUUJOJJJOOYNATVYSQAANGTEGQPQAIEFR	OJUUJOJJJOO	YNATVYSQAANGTEGQPQAIEFR	0.785	0.5622	0.7882	0.9034	20600000
157	Q12913|PTPRJ_HUMAN	85	0.97	1.231	4	OJUUJOUJOJJJOOYNATVYSQAANGTEGQPQAIEFR	OJUUJOUJOJJJOO	YNATVYSQAANGTEGQPQAIEFR	1.35	0.03813	0.7662	0.9559	300000000	(14) __Glyco_Fuc_HexNAc (O)
158	Q8WWZ8|OIT3_HUMAN	83	1.143	1.159	4	OJUUJOUJOJJJOOGVSNGTHVNILFSLK	OJUUJOUJOJJJOO	GVSNGTHVNILFSLK	1.214	0.3733	0.5498	0.95	181000000
158	Q8WWZ8|OIT3_HUMAN	83	1.143	1.159	4	OJUUJOUJOJJJOOGVSNGTHVNILFSLK	OJUUJOUJOJJJOO	GVSNGTHVNILFSLK	1.559	0.06632	0.6389	0.9665	77100000	(6) __Glyco_Fuc_HexNAc (O)
158	Q8WWZ8|OIT3_HUMAN	83	1.143	1.159	4	OJUUJOUJOJJJOOELVGGLELFLTNTSCR	OJUUJOUJOJJJOO	ELVGGLELFLTNTSCR	1.143	0.01438	0.8553	0.9816	585000000
158	Q8WWZ8|OIT3_HUMAN	83	1.143	1.159	3	OJUUJOUJOJJJOOELVGGLELFLTNTSCR	OJUUJOUJOJJJOO	ELVGGLELFLTNTSCR	1.142	0.01587	0.888	0.9789	476000000
158	Q8WWZ8|OIT3_HUMAN	83	1.143	1.159	4	OJUUJOJJJOOQTCFDENECEQNNGGCSEICVNLK	OJUUJOJJJOO	QTCFDENECEQNNGGCSEICVNLK	1.067	0.05962	0.5037	0.9591	214000000	(11) __Glyco_Fuc_HexNAc (O)
159	Q8IVL1|NAV2_HUMAN	78	0.7802	1.296	3	OJUJJOJJJOOSSTSSIDSNISSK	OJUJJOJJJOO	SSTSSIDSNISSK	1.209	0.0436	0.6348	0.9686	35100000
159	Q8IVL1|NAV2_HUMAN	78	0.7802	1.296	3	OJUUJOJJJOOGNGTAQSADLR	OJUUJOJJJOO	GNGTAQSADLR	0.7042	0.02056	0.7476	0.9599	211000000	(11) __Glyco_Fuc_HexNAc (O)
159	Q8IVL1|NAV2_HUMAN	78	0.7802	1.296	4	OJUUJOUJOJJOJOOSSTSSIDSNISSK	OJUUJOUJOJJOJOO	SSTSSIDSNISSK	0.6936	0.05961	0.5273	0.9701	514000000	(14) __Glyco_Fuc_HexNAc (O); (15) __Glyco_Fuc_HexNAc (O)
159	Q8IVL1|NAV2_HUMAN	78	0.7802	1.296	3	OJUUJOUJOJJOJOOSSTSSIDSNISSK	OJUUJOUJOJJOJOO	SSTSSIDSNISSK	0.8643	0.0138	0.8091	0.962	458000000	(14) __Glyco_Fuc_HexNAc (O); (15) __Glyco_Fuc_HexNAc (O)
160	P55058|PLTP_HUMAN	78	1.065	1.177	3	OJUJOJJJOOVSNVSCQASVSR	OJUJOJJJOO	VSNVSCQASVSR	1.004	0.003776	0.8338	0.9656	30200000	(5) __Glyco_Fuc_HexNAc (O)
160	P55058|PLTP_HUMAN	78	1.065	1.177	4	OJUUJOJJJOONWSLPNR	OJUUJOJJJOO	NWSLPNR	1.39	0.01199	0.8381	0.9743	124000000	(10) __Glyco_Fuc_HexNAc (O); (11) __Glyco_Fuc_HexNAc (O)
160	P55058|PLTP_HUMAN	78	1.065	1.177	3	OJUUJOJOJJOJOONWSLPNR	OJUUJOJOJJOJOO	NWSLPNR	1.129	0.01667	0.8831	0.9832	6500000000	(11) __Glyco_Fuc_HexNAc (O); (13) __Glyco_Fuc_HexNAc (O); (14) __Glyco_Fuc_HexNAc (O)
160	P55058|PLTP_HUMAN	78	1.065	1.177	4	OJUUJOJOJJOJOONWSLPNR	OJUUJOJOJJOJOO	NWSLPNR	0.968	0.05851	0.752	0.9848	3910000000	(11) __Glyco_Fuc_HexNAc (O); (13) __Glyco_Fuc_HexNAc (O); (14) __Glyco_Fuc_HexNAc (O)
161	P78509|RELN_HUMAN	78	1.107	1.329	3	OJUUJOJJJOONETFCAATPSAMIFGK	OJUUJOJJJOO	NETFCAATPSAMIFGK	1.872	0.6504	0.6783	0.9606	7820000	(23) __Oxidation (M)
161	P78509|RELN_HUMAN	78	1.107	1.329	4	OJUUJOJJJOOIGSENNMTSCHRPICR	OJUUJOJJJOO	IGSENNMTSCHRPICR	0.8014	0.05356	0.5223	0.9792	373000000	(18) __Oxidation (M)
161	P78509|RELN_HUMAN	78	1.107	1.329	3	OJUUJOJOJJOJOOIGSENNMTSCHRPICR	OJUUJOJOJJOJOO	IGSENNMTSCHRPICR	0.9717	0.01047	0.8604	0.9735	1020000000	(21) __Oxidation (M)
161	P78509|RELN_HUMAN	78	1.107	1.329	4	OJUUJOJOJJOJOOIGSENNMTSCHRPICR	OJUUJOJOJJOJOO	IGSENNMTSCHRPICR	1.008	0.0674	0.6125	0.9791	8650000000	(21) __Oxidation (M)
161	P78509|RELN_HUMAN	78	1.107	1.329	3	OJUUJOJOJJOJOOIGSENNMTSCHRPICR	OJUUJOJOJJOJOO	IGSENNMTSCHRPICR	1.291	0.01314	0.8782	0.9741	987000000	(14) __Glyco_Fuc_HexNAc (O)
161	P78509|RELN_HUMAN	78	1.107	1.329	4	OJUUJOUJOJJOJOOIGSENNMTSCHRPICR	OJUUJOUJOJJOJOO	IGSENNMTSCHRPICR	1.214	0.0606	0.6291	0.9827	1570000000	(15) __Glyco_Fuc_HexNAc (O)
161	P78509|RELN_HUMAN	78	1.107	1.329	4	OJUUJOUJOJJOJOOIGSENNMTSCHRPICR	OJUUJOUJOJJOJOO	IGSENNMTSCHRPICR	1.565	0.01831	0.746	0.9719	766000000	(6) __Glyco_Fuc_HexNAc (O); (15) __Glyco_Fuc_HexNAc (O)
162	P08195|4F2_HUMAN	78	0.9773	1.699	4	OJUJOJJJOOLLIAGTNSSDLQQILSLLESNK	OJUJOJJJOO	LLIAGTNSSDLQQILSLLESNK	0.9029	0.08233	0.7347	0.9833	273000000
162	P08195|4F2_HUMAN	78	0.9773	1.699	4	OJUUJOJJJOOLLIAGTNSSDLQQILSLLESNK	OJUUJOJJJOO	LLIAGTNSSDLQQILSLLESNK	1.656	0.01832	0.8114	0.9838	152000000
162	P08195|4F2_HUMAN	78	0.9773	1.699	3	OJUUJOJJJOOLLIAGTNSSDLQQILSLLESNK	OJUUJOJJJOO	LLIAGTNSSDLQQILSLLESNK	0.36	0.1185	0.7974	0.9498	86100
163	Q8IXL6|FA20C_HUMAN	77	1.085	1.127	3	OJUUJOJOJJJOOMVNMTK	OJUUJOJOJJJOO	MVNMTK	1.134	0.03879	0.8686	0.9848	1750000000	(13) __Glyco_Fuc_HexNAc (O); (17) __Oxidation (M)
163	Q8IXL6|FA20C_HUMAN	77	1.085	1.127	4	OJUUJOJJJOOFGNETFIIHLDNGR	OJUUJOJJJOO	FGNETFIIHLDNGR	1.182	0.008876	0.8925	0.9869	4310000000	(11) __Glyco_Fuc_HexNAc (O)
163	Q8IXL6|FA20C_HUMAN	77	1.085	1.127	3	OJUUJOJJJOOFGNETFIIHLDNGR	OJUUJOJJJOO	FGNETFIIHLDNGR	1.038	0.004094	0.9015	0.984	644000000	(11) __Glyco_Fuc_HexNAc (O)
163	Q8IXL6|FA20C_HUMAN	77	1.085	1.127	4	OJUUJOUJOJJJOOFGNETFIIHLDNGR	OJUUJOUJOJJJOO	FGNETFIIHLDNGR	0.9022	0.05024	0.5212	0.8797	74600000	(14) __Glyco_Fuc_HexNAc (O)
164	Q02763|TIE2_HUMAN	75	0.6673	1.029	4	OJUUJOJJJOONATITQYQLK	OJUUJOJJJOO	NATITQYQLK	0.6808	0.1043	0.5952	0.961	96300000	(10) __Glyco_Fuc_HexNAc (O); (11) __Glyco_Fuc_HexNAc (O)
165	Q96AP7|ESAM_HUMAN	75	0.9321	2.086	4	OJUJOJOJJJOOGSLSLTNLSSSMAGVYVCK	OJUJOJOJJJOO	GSLSLTNLSSSMAGVYVCK	1.013	1.804	0.6876	0.9302	6100000
165	Q96AP7|ESAM_HUMAN	75	0.9321	2.086	3	OJUUJOJJJOOLQGVPHVGANVTLSCQSPR	OJUUJOJJJOO	LQGVPHVGANVTLSCQSPR	2.111	0.04885	0.7356	0.9816	318000000	(11) __Glyco_Fuc_HexNAc (O)
165	Q96AP7|ESAM_HUMAN	75	0.9321	2.086	4	OJUJOJOJJJOOGSLSLTNLSSSMAGVYVCK	OJUJOJOJJJOO	GSLSLTNLSSSMAGVYVCK	0.9563	0.004185	0.6507	0.962	2390000000	(5) __Glyco_Fuc_HexNAc (O)
165	Q96AP7|ESAM_HUMAN	75	0.9321	2.086	3	OJUJOJOJJJOOGSLSLTNLSSSMAGVYVCK	OJUJOJOJJJOO	GSLSLTNLSSSMAGVYVCK	0.9085	0.007062	0.8769	0.9823	1830000000	(5) __Glyco_Fuc_HexNAc (O)
165	Q96AP7|ESAM_HUMAN	75	0.9321	2.086	4	OJUUJOJOJJOJOOGSLSLTNLSSSMAGVYVCK	OJUUJOJOJJOJOO	GSLSLTNLSSSMAGVYVCK	0.4188	0.005137	0.7385	0.9733	1510000000	(6) __Glyco_Fuc_HexNAc (O)
165	Q96AP7|ESAM_HUMAN	75	0.9321	2.086	3	OJUUJOJOJJOJOOGSLSLTNLSSSMAGVYVCK	OJUUJOJOJJOJOO	GSLSLTNLSSSMAGVYVCK	0.3329	0.028	0.6886	0.969	306000000	(6) __Glyco_Fuc_HexNAc (O)
165	Q96AP7|ESAM_HUMAN	75	0.9321	2.086	5	OJUUJOJOJJOJOOGSLSLTNLSSSMAGVYVCK	OJUUJOJOJJOJOO	GSLSLTNLSSSMAGVYVCK	0.2816	0.08238	0.7594	0.9734	57000000	(6) __Glyco_Fuc_HexNAc (O)
165	Q96AP7|ESAM_HUMAN	75	0.9321	2.086	3	OJUUJOJOJJOJOOLQGVPHVGANVTLSCQSPR	OJUUJOJOJJOJOO	LQGVPHVGANVTLSCQSPR	1.596	0.1269	0.6177	0.9639	146000000	(14) __Glyco_Fuc_HexNAc (O)
166	Q9UEW3|MARCO_HUMAN	73	1.039	1.467	4	OJUUJOJJJOOVDNFTQNPGMFR	OJUUJOJJJOO	VDNFTQNPGMFR	1.885	0.02351	0.5864	0.962	108000000	(11) __Glyco_Fuc_HexNAc (O)
166	Q9UEW3|MARCO_HUMAN	73	1.039	1.467	3	OJUUJOJJJOOVDNFTQNPGMFR	OJUUJOJJJOO	VDNFTQNPGMFR	1.317	0.01272	0.7416	0.9655	86400000	(11) __Glyco_Fuc_HexNAc (O)
166	Q9UEW3|MARCO_HUMAN	73	1.039	1.467	4	OJUUJOJOJJOJOOVDNFTQNPGMFR	OJUUJOJOJJOJOO	VDNFTQNPGMFR	0.6846	0.03987	0.5948	0.9531	52800000
166	Q9UEW3|MARCO_HUMAN	73	1.039	1.467	3	OJUUJOJOJJOJOOVDNFTQNPGMFR	OJUUJOJOJJOJOO	VDNFTQNPGMFR	1.039	0.04458	0.7352	0.9641	145000000	(13) __Glyco_Fuc_HexNAc (O); (14) __Glyco_Fuc_HexNAc (O)
166	Q9UEW3|MARCO_HUMAN	73	1.039	1.467	4	OJUUJOUJOJJOJOOVDNFTQNPGMFR	OJUUJOUJOJJOJOO	VDNFTQNPGMFR	0.9089	0.05623	0.6679	0.98	737000000	(14) __Glyco_Fuc_HexNAc (O); (15) __Glyco_Fuc_HexNAc (O)
167	Q6EMK4|VASN_HUMAN	73	0.9711	NA	4	OJUUJOJJJOOLHEITNETFR	OJUUJOJJJOO	LHEITNETFR	0.9711	0.0115	0.8278	0.9812	175000000	(11) __Glyco_Fuc_HexNAc (O)
168	P35858|ALS_HUMAN	72	1.167	1.218	3	OJUJJOJJJOODFALQNPSAVPR	OJUJJOJJJOO	DFALQNPSAVPR	0.8295	0.01454	0.5635	0.9502	212000000
168	P35858|ALS_HUMAN	72	1.167	1.218	3	OJUJOJOJJJOODFALQNPSAVPR	OJUJOJOJJJOO	DFALQNPSAVPR	0.9287	0.008581	0.6643	0.9222	1240000000
168	P35858|ALS_HUMAN	72	1.167	1.218	3	OJUUJOJJJOODFALQNPSAVPR	OJUUJOJJJOO	DFALQNPSAVPR	1.104	0.0212	0.8479	0.9722	1460000000	(11) __Glyco_Fuc_HexNAc (O)
168	P35858|ALS_HUMAN	72	1.167	1.218	3	OJUUJOJJJOODFALQNPSAVPR	OJUUJOJJJOO	DFALQNPSAVPR	1.247	0.01821	0.7134	0.9549	460000000	(10) __Glyco_Fuc_HexNAc (O); (11) __Glyco_Fuc_HexNAc (O)
168	P35858|ALS_HUMAN	72	1.167	1.218	4	OJUUJOJOJJOJOODFALQNPSAVPR	OJUUJOJOJJOJOO	DFALQNPSAVPR	1.009	0.1734	0.7571	0.9754	18300000
168	P35858|ALS_HUMAN	72	1.167	1.218	4	OJUUJOJJJOOAGAFLGLTNVAVMNLSGNCLR	OJUUJOJJJOO	AGAFLGLTNVAVMNLSGNCLR	1.292	0.0383	0.8183	0.9852	1010000000
168	P35858|ALS_HUMAN	72	1.167	1.218	4	OJUUJOUJOJOJJJOODFALQNPSAVPR	OJUUJOUJOJOJJJOO	DFALQNPSAVPR	1.167	0.5047	0.8216	0.9822	307000000
168	P35858|ALS_HUMAN	72	1.167	1.218	3	OJUUJOUJOJOJJJOODFALQNPSAVPR	OJUUJOUJOJOJJJOO	DFALQNPSAVPR	1.581	0.0381	0.5689	0.942	104000000	(6) __Glyco_Fuc_HexNAc (O)
168	P35858|ALS_HUMAN	72	1.167	1.218	4	OJUUJOUJOJOJJJOODFALQNPSAVPR	OJUUJOUJOJOJJJOO	DFALQNPSAVPR	1.315	0.03273	0.7759	0.9732	241000000	(6) __Glyco_Fuc_HexNAc (O)
169	P55290|CAD13_HUMAN	72	1.003	1.007	4	OJUUJOJJJOOANYNLPIMVTDSGKPPMTNITDLR	OJUUJOJJJOO	ANYNLPIMVTDSGKPPMTNITDLR	1.008	0.02675	0.6699	0.986	1360000000	(11) __Glyco_Fuc_HexNAc (O)
169	P55290|CAD13_HUMAN	72	1.003	1.007	3	OJUUJOJJJOOANYNLPIMVTDSGKPPMTNITDLR	OJUUJOJJJOO	ANYNLPIMVTDSGKPPMTNITDLR	0.9976	0.1222	0.823	0.9145	200000000	(11) __Glyco_Fuc_HexNAc (O)
170	P04275|VWF_HUMAN	72	1.166	1.019	3	OJUJJOJJJOOGQVYLQCGTPCNLTCR	OJUJJOJJJOO	GQVYLQCGTPCNLTCR	1.151	0.02257	0.8438	0.9527	38200000
170	P04275|VWF_HUMAN	72	1.166	1.019	5	OJUUJOJOJJJOOMEACMLNGTVIGPGK	OJUUJOJOJJJOO	MEACMLNGTVIGPGK	1.182	0.02872	0.7273	0.9901	819000000	(13) __Glyco_Fuc_HexNAc (O)
171	P11279|LAMP1_HUMAN	72	0.98	1.368	4	OJUUJOJJJOOENTSDPSLVIAFGR	OJUUJOJJJOO	ENTSDPSLVIAFGR	0.8796	0.1023	0.613	0.9529	12600000
171	P11279|LAMP1_HUMAN	72	0.98	1.368	3	OJUUJOJJJOONMTFDLPSDATVVLNR	OJUUJOJJJOO	NMTFDLPSDATVVLNR	0.98	0.005701	0.7879	0.9731	542000000	(13) __Oxidation (M)
171	P11279|LAMP1_HUMAN	72	0.98	1.368	4	OJUUJOJJJOONMTFDLPSDATVVLNR	OJUUJOJJJOO	NMTFDLPSDATVVLNR	0.8647	0.0175	0.6479	0.9766	131000000	(13) __Oxidation (M)
171	P11279|LAMP1_HUMAN	72	0.98	1.368	4	OJUUJOJJJOONMTFDLPSDATVVLNR	OJUUJOJJJOO	NMTFDLPSDATVVLNR	0.7026	0.4922	0.9184	0.8182	1070000	(11) __Glyco_Fuc_HexNAc (O); (13) __Oxidation (M)
171	P11279|LAMP1_HUMAN	72	0.98	1.368	4	OJUUJOJOJJOJOOENTSDPSLVIAFGR	OJUUJOJOJJOJOO	ENTSDPSLVIAFGR	1.46	0.3275	0.563	0.8307	2240000	(13) __Glyco_Fuc_HexNAc (O); (14) __Glyco_Fuc_HexNAc (O)
171	P11279|LAMP1_HUMAN	72	0.98	1.368	3	OJUUJOJOJJOJOOENTSDPSLVIAFGR	OJUUJOJOJJOJOO	ENTSDPSLVIAFGR	1.413	0.6593	0.8885	0.9153	38900000	(13) __Glyco_Fuc_HexNAc (O); (14) __Glyco_Fuc_HexNAc (O)
171	P11279|LAMP1_HUMAN	72	0.98	1.368	4	OJUUJOUJOJJJOONMTFDLPSDATVVLNR	OJUUJOUJOJJJOO	NMTFDLPSDATVVLNR	1.119	0.01091	0.7248	0.9673	597000000	(16) __Oxidation (M)
171	P11279|LAMP1_HUMAN	72	0.98	1.368	3	OJUUJOUJOJJJOONMTFDLPSDATVVLNR	OJUUJOUJOJJJOO	NMTFDLPSDATVVLNR	1.18	0.0111	0.8812	0.9769	483000000	(16) __Oxidation (M)
171	P11279|LAMP1_HUMAN	72	0.98	1.368	4	OJUUJOJJJOONGNGTACIMANFSAAFSVNYDTK	OJUUJOJJJOO	NGNGTACIMANFSAAFSVNYDTK	0.5654	0.03498	0.5766	0.9609	90600000	(11) __Glyco_Fuc_HexNAc (O)
172	P02787|TRFE_HUMAN	71	1.031	1.099	4	OJUJOJJJOOQQQHLFGSNVTDCSGNFCLFR	OJUJOJJJOO	QQQHLFGSNVTDCSGNFCLFR	0.8934	0.1178	0.6575	0.9924	2750000000
172	P02787|TRFE_HUMAN	71	1.031	1.099	3	OJUJOJJJOOQQQHLFGSNVTDCSGNFCLFR	OJUJOJJJOO	QQQHLFGSNVTDCSGNFCLFR	1.055	0.03435	0.849	0.9824	2730000000
172	P02787|TRFE_HUMAN	71	1.031	1.099	5	OJUUJOJJJOOQQQHLFGSNVTDCSGNFCLFR	OJUUJOJJJOO	QQQHLFGSNVTDCSGNFCLFR	0.9407	0.06927	0.9103	0.9852	1040000000
172	P02787|TRFE_HUMAN	71	1.031	1.099	4	OJUUJOJJJOOQQQHLFGSNVTDCSGNFCLFR	OJUUJOJJJOO	QQQHLFGSNVTDCSGNFCLFR	1.031	0.004654	0.8779	0.9883	38900000000
172	P02787|TRFE_HUMAN	71	1.031	1.099	4	OJUUJOJOJJJOOQQQHLFGSNVTDCSGNFCLFR	OJUUJOJOJJJOO	QQQHLFGSNVTDCSGNFCLFR	1.134	0.05452	0.5375	0.9647	305000000
173	P43251|BTD_HUMAN	71	1.144	1.389	4	OJUUJOJJJOOFNDTEVLQR	OJUUJOJJJOO	FNDTEVLQR	0.6557	0.05788	0.6804	0.9844	668000000	(10) __Glyco_Fuc_HexNAc (O); (11) __Glyco_Fuc_HexNAc (O)
173	P43251|BTD_HUMAN	71	1.144	1.389	3	OJUUJOJOJJJOOFNDTEVLQR	OJUUJOJOJJJOO	FNDTEVLQR	0.5791	0.03395	0.5744	0.9726	313000000	(12) __Glyco_Fuc_HexNAc (O); (13) __Glyco_Fuc_HexNAc (O)
173	P43251|BTD_HUMAN	71	1.144	1.389	4	OJUUJOJOJJJOOFNDTEVLQR	OJUUJOJOJJJOO	FNDTEVLQR	0.848	0.1287	0.6423	0.9843	11400000	(12) __Glyco_Fuc_HexNAc (O); (13) __Glyco_Fuc_HexNAc (O)
173	P43251|BTD_HUMAN	71	1.144	1.389	3	OJUUJOJJJOODVQIIVFPEDGIHGFNFTR	OJUUJOJJJOO	DVQIIVFPEDGIHGFNFTR	1.212	0.01827	0.7633	0.9531	112000000
173	P43251|BTD_HUMAN	71	1.144	1.389	4	OJUUJOJJJOODVQIIVFPEDGIHGFNFTR	OJUUJOJJJOO	DVQIIVFPEDGIHGFNFTR	0.8873	0.03654	0.8013	0.9702	88800000
173	P43251|BTD_HUMAN	71	1.144	1.389	4	OJUUJOJOJJOJOODVQIIVFPEDGIHGFNFTR	OJUUJOJOJJOJOO	DVQIIVFPEDGIHGFNFTR	1.226	0.02895	0.8654	0.9821	3720000000
173	P43251|BTD_HUMAN	71	1.144	1.389	5	OJUUJOJOJJOJOODVQIIVFPEDGIHGFNFTR	OJUUJOJOJJOJOO	DVQIIVFPEDGIHGFNFTR	1.144	0.0346	0.818	0.9736	894000000
173	P43251|BTD_HUMAN	71	1.144	1.389	3	OJUUJOJOJJOJOODVQIIVFPEDGIHGFNFTR	OJUUJOJOJJOJOO	DVQIIVFPEDGIHGFNFTR	1.499	0.01317	0.8799	0.9729	509000000
174	Q12884|SEPR_HUMAN	70	0.8918	1.14	3	OJUJOJJJOONSTVMAR	OJUJOJJJOO	NSTVMAR	0.9782	0.01349	0.5775	0.9304	30600000	(10) __Glyco_Fuc_HexNAc (O); (15) __Oxidation (M)
174	Q12884|SEPR_HUMAN	70	0.8918	1.14	4	OJUUJOJOJJOJOOSVNASNYGLSPDR	OJUUJOJOJJOJOO	SVNASNYGLSPDR	0.813	0.06128	0.5044	0.9798	369000000
175	Q7Z7M0|MEGF8_HUMAN	69	1.357	1.189	3	OJUUJOJJJOODFWVLNLTTLQWR	OJUUJOJJJOO	DFWVLNLTTLQWR	1.562	0.01246	0.5974	0.9549	127000000	(11) __Glyco_Fuc_HexNAc (O)
175	Q7Z7M0|MEGF8_HUMAN	69	1.357	1.189	4	OJUUJOJJJOODFWVLNLTTLQWR	OJUUJOJJJOO	DFWVLNLTTLQWR	1.342	0.01669	0.8205	0.9777	146000000	(11) __Glyco_Fuc_HexNAc (O)
175	Q7Z7M0|MEGF8_HUMAN	69	1.357	1.189	4	OJUUJOJOJJOJOOALLTNVSSVALGSR	OJUUJOJOJJOJOO	ALLTNVSSVALGSR	1.049	0.2033	0.6753	0.9774	104000000	(14) __Glyco_Fuc_HexNAc (O)
175	Q7Z7M0|MEGF8_HUMAN	69	1.357	1.189	4	OJUUJOJOJJOJOOALLTNVSSVALGSR	OJUUJOJOJJOJOO	ALLTNVSSVALGSR	0.9509	0.02681	0.649	0.9793	382000000	(6) __Glyco_Fuc_HexNAc (O); (14) __Glyco_Fuc_HexNAc (O)
175	Q7Z7M0|MEGF8_HUMAN	69	1.357	1.189	4	OJUUJOJOJJOJOOALLTNVSSVALGSR	OJUUJOJOJJOJOO	ALLTNVSSVALGSR	1.502	0.05307	0.531	0.9656	71300000	(8) __Glyco_Fuc_HexNAc (O); (14) __Glyco_Fuc_HexNAc (O)
175	Q7Z7M0|MEGF8_HUMAN	69	1.357	1.189	3	OJUUJOUJOJJOJOOALLTNVSSVALGSR	OJUUJOUJOJJOJOO	ALLTNVSSVALGSR	1.413	0.01199	0.8009	0.9756	1310000000	(15) __Glyco_Fuc_HexNAc (O)
175	Q7Z7M0|MEGF8_HUMAN	69	1.357	1.189	4	OJUUJOUJOJJOJOOALLTNVSSVALGSR	OJUUJOUJOJJOJOO	ALLTNVSSVALGSR	1.38	0.04366	0.6974	0.9735	1420000000	(15) __Glyco_Fuc_HexNAc (O)
175	Q7Z7M0|MEGF8_HUMAN	69	1.357	1.189	4	OJUUJOUJOJOJJJOOALLTNVSSVALGSR	OJUUJOUJOJOJJJOO	ALLTNVSSVALGSR	0.97	0.03103	0.8862	0.9837	1080000000
175	Q7Z7M0|MEGF8_HUMAN	69	1.357	1.189	4	OJUUJOUJOJJOJOOALLTNVSSVALGSR	OJUUJOUJOJJOJOO	ALLTNVSSVALGSR	1.23	0.1412	0.6495	0.9783	715000000	(6) __Glyco_Fuc_HexNAc (O); (15) __Glyco_Fuc_HexNAc (O)
175	Q7Z7M0|MEGF8_HUMAN	69	1.357	1.189	4	OJUUJOUJOJOJJJOOALLTNVSSVALGSR	OJUUJOUJOJOJJJOO	ALLTNVSSVALGSR	1.4	0.003339	0.7997	0.9744	1430000000	(6) __Glyco_Fuc_HexNAc (O)
175	Q7Z7M0|MEGF8_HUMAN	69	1.357	1.189	4	OJUUJOUJOJJOJOOMLLHLFSDANYNLLGFNASFR	OJUUJOUJOJJOJOO	MLLHLFSDANYNLLGFNASFR	1.357	0.1047	0.7203	0.9227	42900000	(6) __Glyco_Fuc_HexNAc (O); (16) __Oxidation (M)
176	O15031|PLXB2_HUMAN	68	1.01	1.172	3	OJUUJOJJJOOALSNISLR	OJUUJOJJJOO	ALSNISLR	1.234	0.02291	0.5459	0.9408	79700000	(10) __Glyco_Fuc_HexNAc (O); (11) __Glyco_Fuc_HexNAc (O)
176	O15031|PLXB2_HUMAN	68	1.01	1.172	4	OJUUJOJOJJOJOONACYTGTR	OJUUJOJOJJOJOO	NACYTGTR	0.8916	0.05469	0.7061	0.989	893000000	(11) __Glyco_Fuc_HexNAc (O); (13) __Glyco_Fuc_HexNAc (O); (14) __Glyco_Fuc_HexNAc (O)
176	O15031|PLXB2_HUMAN	68	1.01	1.172	4	OJUUJOJOJJOJOOLHVTLYNCSFGR	OJUUJOJOJJOJOO	LHVTLYNCSFGR	0.9107	0.2852	0.9781	0.801	3710000	(11) __Glyco_Fuc_HexNAc (O); (13) __Glyco_Fuc_HexNAc (O); (14) __Glyco_Fuc_HexNAc (O)
176	O15031|PLXB2_HUMAN	68	1.01	1.172	4	OJUUJOJOJJOJOOCVYEALCNTTSECPPPVITR	OJUUJOJOJJOJOO	CVYEALCNTTSECPPPVITR	1.12	0.1683	0.5672	0.9699	713000000	(14) __Glyco_Fuc_HexNAc (O)
178	Q5ZPR3|CD276_HUMAN	66	0.9097	1.131	4	OJUUJOJOJJOJOOVVLGANGTYSCLVR	OJUUJOJOJJOJOO	VVLGANGTYSCLVR	0.8338	0.5392	0.7882	0.9034	14300000	(11) __Glyco_Fuc_HexNAc (O); (13) __Glyco_Fuc_HexNAc (O); (14) __Glyco_Fuc_HexNAc (O)
179	Q6ZMI3|GLDN_HUMAN	63	1.311	1.141	3	OJUJOJJJOOVMVDLCNSTK	OJUJOJJJOO	VMVDLCNSTK	1.406	0.06332	0.5921	0.9713	31600000	(9) __Glyco_Fuc_HexNAc (O); (10) __Glyco_Fuc_HexNAc (O); (12) __Oxidation (M)
179	Q6ZMI3|GLDN_HUMAN	63	1.311	1.141	4	OJUUJOJJJOOVMVDLCNSTK	OJUUJOJJJOO	VMVDLCNSTK	1.241	0.01499	0.7183	0.943	287000000	(10) __Glyco_Fuc_HexNAc (O); (11) __Glyco_Fuc_HexNAc (O); (13) __Oxidation (M)
179	Q6ZMI3|GLDN_HUMAN	63	1.311	1.141	3	OJUUJOJJJOOVMVDLCNSTK	OJUUJOJJJOO	VMVDLCNSTK	1.385	0.01706	0.8892	0.9793	555000000	(10) __Glyco_Fuc_HexNAc (O); (11) __Glyco_Fuc_HexNAc (O); (13) __Oxidation (M)
179	Q6ZMI3|GLDN_HUMAN	63	1.311	1.141	4	OJUUJOJJJOOTFSVVQHVNTTYPK	OJUUJOJJJOO	TFSVVQHVNTTYPK	1.057	0.01983	0.8689	0.9837	615000000	(10) __Glyco_Fuc_HexNAc (O); (11) __Glyco_Fuc_HexNAc (O)
180	P19320|VCAM1_HUMAN	63	0.943	1.271	4	OJUUJOJOJJOJOONTVISVNPSTK	OJUUJOJOJJOJOO	NTVISVNPSTK	1.328	0.001957	0.8305	0.9873	1250000000
180	P19320|VCAM1_HUMAN	63	0.943	1.271	4	OJUUJOJJJOODPEIEMSGGLVNGSSVTVSCK	OJUUJOJJJOO	DPEIEMSGGLVNGSSVTVSCK	0.943	0.03527	0.8002	0.9774	715000000	(17) __Oxidation (M)
180	P19320|VCAM1_HUMAN	63	0.943	1.271	3	OJUUJOJJJOODPEIEMSGGLVNGSSVTVSCK	OJUUJOJJJOO	DPEIEMSGGLVNGSSVTVSCK	0.8374	0.06007	0.5811	0.9717	694000000	(17) __Oxidation (M)
181	P11047|LAMC1_HUMAN	63	1.244	1.632	4	OJUUJOJOJJJOONISQDLEK	OJUUJOJOJJJOO	NISQDLEK	3.49	0	0.7932	0.9845	741000
181	P11047|LAMC1_HUMAN	63	1.244	1.632	3	OJUUJOJOJJJOONISQDLEK	OJUUJOJOJJJOO	NISQDLEK	1.244	0.02709	0.7487	0.9761	389000000
181	P11047|LAMC1_HUMAN	63	1.244	1.632	4	OJUUJOJOJJJOOIPAINQTITEANEK	OJUUJOJOJJJOO	IPAINQTITEANEK	1.382	0.01244	0.9102	0.9874	642000000
181	P11047|LAMC1_HUMAN	63	1.244	1.632	3	OJUUJOJOJJJOOIPAINQTITEANEK	OJUUJOJOJJJOO	IPAINQTITEANEK	1.215	0.008837	0.9015	0.9891	759000000
181	P11047|LAMC1_HUMAN	63	1.244	1.632	4	OJUUJOJOJJOJOOVNNTLSSQISR	OJUUJOJOJJOJOO	VNNTLSSQISR	0.8734	0.05412	0.5667	0.9811	180000000	(14) __Glyco_Fuc_HexNAc (O)
181	P11047|LAMC1_HUMAN	63	1.244	1.632	4	OJUUJOJOJJOJOOIPAINQTITEANEK	OJUUJOJOJJOJOO	IPAINQTITEANEK	0.8641	0.1331	0.6154	0.9679	107000000
181	P11047|LAMC1_HUMAN	63	1.244	1.632	3	OJUUJOJOJJOJOOIPAINQTITEANEK	OJUUJOJOJJOJOO	IPAINQTITEANEK	1.348	0.06792	0.7468	0.9539	106000000	(11) __Glyco_Fuc_HexNAc (O); (13) __Glyco_Fuc_HexNAc (O); (14) __Glyco_Fuc_HexNAc (O)
181	P11047|LAMC1_HUMAN	63	1.244	1.632	4	OJUUJOJOJJOJOOIPAINQTITEANEK	OJUUJOJOJJOJOO	IPAINQTITEANEK	1.351	0.07949	0.7388	0.9762	1070000000	(11) __Glyco_Fuc_HexNAc (O); (13) __Glyco_Fuc_HexNAc (O); (14) __Glyco_Fuc_HexNAc (O)
182	Q93070|NAR4_HUMAN	62	1.013	1.15	3	OJUJOJOJJJOOVINMSYHPR	OJUJOJOJJJOO	VINMSYHPR	0.8741	0.01045	0.5471	0.9504	142000000	(16) __Oxidation (M)
182	Q93070|NAR4_HUMAN	62	1.013	1.15	4	OJUUJOJJJOOVINMSYHPR	OJUUJOJJJOO	VINMSYHPR	0.8277	0.06833	0.6867	0.9565	50700000	(10) __Glyco_Fuc_HexNAc (O); (11) __Glyco_Fuc_HexNAc (O)
182	Q93070|NAR4_HUMAN	62	1.013	1.15	4	OJUUJOJJJOOVINMSYHPR	OJUUJOJJJOO	VINMSYHPR	0.761	0.008398	0.8301	0.9843	214000000	(10) __Glyco_Fuc_HexNAc (O); (11) __Glyco_Fuc_HexNAc (O); (15) __Oxidation (M)
182	Q93070|NAR4_HUMAN	62	1.013	1.15	4	OJUUJOJOJJJOOVINMSYHPR	OJUUJOJOJJJOO	VINMSYHPR	1.01	0.06425	0.7781	0.9675	114000000	(17) __Oxidation (M)
182	Q93070|NAR4_HUMAN	62	1.013	1.15	3	OJUUJOJOJJJOOVINMSYHPR	OJUUJOJOJJJOO	VINMSYHPR	0.8797	0.03606	0.5203	0.9729	858000000	(17) __Oxidation (M)
182	Q93070|NAR4_HUMAN	62	1.013	1.15	4	OJUUJOJJJOOSTGNLSTYNCQLLK	OJUUJOJJJOO	STGNLSTYNCQLLK	0.9324	0.01987	0.7151	0.974	294000000	(10) __Glyco_Fuc_HexNAc (O); (11) __Glyco_Fuc_HexNAc (O)
182	Q93070|NAR4_HUMAN	62	1.013	1.15	3	OJUUJOJJJOOSTGNLSTYNCQLLK	OJUUJOJJJOO	STGNLSTYNCQLLK	1.174	0.01949	0.5887	0.9452	270000000	(10) __Glyco_Fuc_HexNAc (O); (11) __Glyco_Fuc_HexNAc (O)
182	Q93070|NAR4_HUMAN	62	1.013	1.15	3	OJUJOJOJJJOODSIMENGTLCYEVHYR	OJUJOJOJJJOO	DSIMENGTLCYEVHYR	1.038	0.07395	0.6427	0.9593	219000000	(5) __Glyco_Fuc_HexNAc (O); (12) __Glyco_Fuc_HexNAc (O)
182	Q93070|NAR4_HUMAN	62	1.013	1.15	3	OJUUJOJOJJJOODSIMENGTLCYEVHYR	OJUUJOJOJJJOO	DSIMENGTLCYEVHYR	1.039	0.003241	0.8806	0.99	12900000000	(13) __Glyco_Fuc_HexNAc (O)
182	Q93070|NAR4_HUMAN	62	1.013	1.15	3	OJUUJOJOJJOJOODSIMENGTLCYEVHYR	OJUUJOJOJJOJOO	DSIMENGTLCYEVHYR	1.054	0.05421	0.5637	0.903	46500000	(13) __Glyco_Fuc_HexNAc (O); (14) __Glyco_Fuc_HexNAc (O); (18) __Oxidation (M)
182	Q93070|NAR4_HUMAN	62	1.013	1.15	5	OJUUJOUJOJJOJOODSIMENGTLCYEVHYR	OJUUJOUJOJJOJOO	DSIMENGTLCYEVHYR	0.7423	0.1411	0.5887	0.9332	31700000	(14) __Glyco_Fuc_HexNAc (O); (15) __Glyco_Fuc_HexNAc (O); (19) __Oxidation (M)
182	Q93070|NAR4_HUMAN	62	1.013	1.15	4	OJUUJOUJOJJOJOODSIMENGTLCYEVHYR	OJUUJOUJOJJOJOO	DSIMENGTLCYEVHYR	1.019	0.06727	0.8481	0.985	2190000000	(14) __Glyco_Fuc_HexNAc (O); (15) __Glyco_Fuc_HexNAc (O); (19) __Oxidation (M)
182	Q93070|NAR4_HUMAN	62	1.013	1.15	4	OJUUJOUJOJJOJOODSIMENGTLCYEVHYR	OJUUJOUJOJJOJOO	DSIMENGTLCYEVHYR	1.119	0.003386	0.8944	0.9872	1570000000	(1) __Glyco_Fuc_HexNAc (O); (14) __Glyco_Fuc_HexNAc (O); (15) __Glyco_Fuc_HexNAc (O); (19) __Oxidation (M)
183	P07911|UROM_HUMAN	61	1.013	1.653	4	OJUUJOJOJJOJOOQDFNITDISLLEHR	OJUUJOJOJJOJOO	QDFNITDISLLEHR	0.741	0.4399	0.7366	0.9638	27300000
183	P07911|UROM_HUMAN	61	1.013	1.653	4	OJUUJOJJJOOFALLMTNCYATPSSNATDPLK	OJUUJOJJJOO	FALLMTNCYATPSSNATDPLK	1.439	0.05954	0.7047	0.9753	412000000	(16) __Oxidation (M)
183	P07911|UROM_HUMAN	61	1.013	1.653	4	OJUUJOJJJOOCNTAAPMWLNGTHPSSDEGIVSR	OJUUJOJJJOO	CNTAAPMWLNGTHPSSDEGIVSR	1.013	0.03587	0.7098	0.9865	9060000000	(18) __Oxidation (M)
183	P07911|UROM_HUMAN	61	1.013	1.653	5	OJUUJOJJJOOCNTAAPMWLNGTHPSSDEGIVSR	OJUUJOJJJOO	CNTAAPMWLNGTHPSSDEGIVSR	0.869	0.1269	0.7112	0.968	316000000	(18) __Oxidation (M)
183	P07911|UROM_HUMAN	61	1.013	1.653	3	OJUUJOJJJOOCNTAAPMWLNGTHPSSDEGIVSR	OJUUJOJJJOO	CNTAAPMWLNGTHPSSDEGIVSR	2.622	0.0241	0.8362	0.9721	363000000	(18) __Oxidation (M)
184	Q9UBP4|DKK3_HUMAN	61	1.315	NA	3	OJUJOJJJOOITNNQTGQMVFSETVITSVGDEEGR	OJUJOJJJOO	ITNNQTGQMVFSETVITSVGDEEGR	1.315	0.01868	0.7176	0.9588	184000000
185	Q16706|MA2A1_HUMAN	61	0.2725	1.317	3	OJUJOJJJOODSVINLSESVEDGPK	OJUJOJJJOO	DSVINLSESVEDGPK	0.3046	0.000647	0.8859	0.9799	578000000
185	Q16706|MA2A1_HUMAN	61	0.2725	1.317	4	OJUJOJJJOODSVINLSESVEDGPK	OJUJOJJJOO	DSVINLSESVEDGPK	0.2725	0.03756	0.8866	0.9839	153000000
186	P00736|C1R_HUMAN	60	1.007	1.164	3	OJUJOJJJOOMLLTFHTDFSNEENGTIMFYK	OJUJOJJJOO	MLLTFHTDFSNEENGTIMFYK	1.03	0.0637	0.74	0.9504	366000000	(10) __Glyco_Fuc_HexNAc (O); (28) __Oxidation (M)
186	P00736|C1R_HUMAN	60	1.007	1.164	4	OJUUJOJJJOOMLLTFHTDFSNEENGTIMFYK	OJUUJOJJJOO	MLLTFHTDFSNEENGTIMFYK	1.285	0.173	0.5104	0.9272	33900000	(11) __Glyco_Fuc_HexNAc (O); (12) __Oxidation (M); (29) __Oxidation (M)
186	P00736|C1R_HUMAN	60	1.007	1.164	4	OJUUJOJOJJJOOMLLTFHTDFSNEENGTIMFYK	OJUUJOJOJJJOO	MLLTFHTDFSNEENGTIMFYK	0.984	0.1877	0.5492	0.9685	638000000	(13) __Glyco_Fuc_HexNAc (O); (14) __Oxidation (M); (31) __Oxidation (M)
187	P07602|SAP_HUMAN	60	0.9593	1.504	3	OJUJOJJJOOTNSTFVQALVEHVK	OJUJOJJJOO	TNSTFVQALVEHVK	0.7187	0.02958	0.6272	0.9618	113000000	(9) __Glyco_Fuc_HexNAc (O); (10) __Glyco_Fuc_HexNAc (O)
187	P07602|SAP_HUMAN	60	0.9593	1.504	4	OJUUJOJJJOOTNSTFVQALVEHVK	OJUUJOJJJOO	TNSTFVQALVEHVK	1.28	0.02814	0.7688	0.9803	628000000	(10) __Glyco_Fuc_HexNAc (O); (11) __Glyco_Fuc_HexNAc (O)
188	Q9H8L6|MMRN2_HUMAN	59	0.9198	1.346	4	OJUUJOJJJOONWCPYPMSK	OJUUJOJJJOO	NWCPYPMSK	1.066	0.00859	0.7502	0.973	88300000	(11) __Glyco_Fuc_HexNAc (O); (18) __Oxidation (M)
188	Q9H8L6|MMRN2_HUMAN	59	0.9198	1.346	4	OJUUJOJOJJOJOONLSLDVEANR	OJUUJOJOJJOJOO	NLSLDVEANR	0.5381	0.3059	0.6704	0.9813	366000000	(11) __Glyco_Fuc_HexNAc (O); (13) __Glyco_Fuc_HexNAc (O); (14) __Glyco_Fuc_HexNAc (O)
188	Q9H8L6|MMRN2_HUMAN	59	0.9198	1.346	4	OJUUJOUJOJJOJOONLSLDVEANR	OJUUJOUJOJJOJOO	NLSLDVEANR	0.9198	0.01542	0.903	0.9877	1860000000	(12) __Glyco_Fuc_HexNAc (O); (14) __Glyco_Fuc_HexNAc (O); (15) __Glyco_Fuc_HexNAc (O)
188	Q9H8L6|MMRN2_HUMAN	59	0.9198	1.346	4	OJUUJOUJOJJJOOALPGNLTAAVMEANQTGHEFPDR	OJUUJOUJOJJJOO	ALPGNLTAAVMEANQTGHEFPDR	0.8157	0.06054	0.5373	0.9081	306000000	(25) __Oxidation (M)
188	Q9H8L6|MMRN2_HUMAN	59	0.9198	1.346	4	OJUUJOUJOJOJJJOOALPGNLTAAVMEANQTGHEFPDR	OJUUJOUJOJOJJJOO	ALPGNLTAAVMEANQTGHEFPDR	1.142	0.172	0.6123	0.9643	304000000	(27) __Oxidation (M)
189	P02786|TFR1_HUMAN	59	0.8482	1.432	4	OJUUJOJOJJOJOOANVTKPK	OJUUJOJOJJOJOO	ANVTKPK	0.6579	0.04293	0.7796	0.9626	119000000	(14) __Glyco_Fuc_HexNAc (O)
189	P02786|TFR1_HUMAN	59	0.8482	1.432	4	OJUUJOJJJOOLAVDEEENADNNTK	OJUUJOJJJOO	LAVDEEENADNNTK	1.094	0.1304	0.692	0.983	381000000
192	Q16610|ECM1_HUMAN	58	0.9135	1.641	3	OJUJJOJJJOOHIPGLIHNMTAR	OJUJJOJJJOO	HIPGLIHNMTAR	0.9043	0.0199	0.5226	0.9425	512000000	(11) __Glyco_Fuc_HexNAc (O); (20) __Oxidation (M)
192	Q16610|ECM1_HUMAN	58	0.9135	1.641	4	OJUUJOJOJOJJJOONICHLR	OJUUJOJOJOJJJOO	NICHLR	1.299	0.03255	0.5436	0.9525	87500000
192	Q16610|ECM1_HUMAN	58	0.9135	1.641	4	OJUUJOJOJJOJOOHIPGLIHNMTAR	OJUUJOJOJJOJOO	HIPGLIHNMTAR	1.04	0.005908	0.7921	0.9803	1950000000	(11) __Glyco_Fuc_HexNAc (O); (13) __Glyco_Fuc_HexNAc (O); (14) __Glyco_Fuc_HexNAc (O)
192	Q16610|ECM1_HUMAN	58	0.9135	1.641	3	OJUUJOJOJJOJOOHIPGLIHNMTAR	OJUUJOJOJJOJOO	HIPGLIHNMTAR	0.9929	0.003792	0.5102	0.895	702000000	(11) __Glyco_Fuc_HexNAc (O); (13) __Glyco_Fuc_HexNAc (O); (14) __Glyco_Fuc_HexNAc (O)
193	P17936|IBP3_HUMAN	58	0.8547	1.429	4	OJUJOJOJJJOOGLCVNASAVSR	OJUJOJOJJJOO	GLCVNASAVSR	1.1	0.02635	0.5594	0.8918	19000000	(12) __Glyco_Fuc_HexNAc (O)
193	P17936|IBP3_HUMAN	58	0.8547	1.429	4	OJUUJOJOJJOJOOGLCVNASAVSR	OJUUJOJOJJOJOO	GLCVNASAVSR	0.6639	0.0247	0.5935	0.9537	52300000	(13) __Glyco_Fuc_HexNAc (O); (14) __Glyco_Fuc_HexNAc (O)
195	P54802|ANAG_HUMAN	57	1.209	1.486	3	OJUUJOJJJOORPSLQMNTSIWYNR	OJUUJOJJJOO	RPSLQMNTSIWYNR	1.133	0.009794	0.7547	0.9807	114000000	(17) __Oxidation (M)
195	P54802|ANAG_HUMAN	57	1.209	1.486	4	OJUUJOJOJOJJJOOVFPQVNVTK	OJUUJOJOJOJJJOO	VFPQVNVTK	1.025	0.02016	0.636	0.9581	25700000	(15) __Glyco_Fuc_HexNAc (O)
195	P54802|ANAG_HUMAN	57	1.209	1.486	4	OJUUJOJOJJOJOORPSLQMNTSIWYNR	OJUUJOJOJJOJOO	RPSLQMNTSIWYNR	1.29	0.2506	0.5421	0.9491	52900000	(20) __Oxidation (M)
195	P54802|ANAG_HUMAN	57	1.209	1.486	4	OJUUJOUJOJJOJOORPSLQMNTSIWYNR	OJUUJOUJOJJOJOO	RPSLQMNTSIWYNR	2.469	0.2956	0.5232	0.9248	2940000	(14) __Glyco_Fuc_HexNAc (O); (15) __Glyco_Fuc_HexNAc (O)
196	P51884|LUM_HUMAN	57	1.006	1.225	4	OJUJOJOJJJOOLHINHNNLTESVGPLPK	OJUJOJOJJJOO	LHINHNNLTESVGPLPK	0.8721	0.0385	0.636	0.9528	281000000	(11) __Glyco_Fuc_HexNAc (O)
196	P51884|LUM_HUMAN	57	1.006	1.225	3	OJUJOJOJJJOOLGSFEGLVNLTFIHLQHNR	OJUJOJOJJJOO	LGSFEGLVNLTFIHLQHNR	1.162	0.01171	0.775	0.9512	175000000
197	P35555|FBN1_HUMAN	57	1.121	1.162	3	OJUJOJJJOOGPNVCGSR	OJUJOJJJOO	GPNVCGSR	0.9906	0.01362	0.686	0.9483	60300000	(9) __Glyco_Fuc_HexNAc (O); (10) __Glyco_Fuc_HexNAc (O)
197	P35555|FBN1_HUMAN	57	1.121	1.162	3	OJUUJOJJJOOGPNVCGSR	OJUUJOJJJOO	GPNVCGSR	1.121	0.01044	0.7808	0.9754	293000000	(10) __Glyco_Fuc_HexNAc (O); (11) __Glyco_Fuc_HexNAc (O)
197	P35555|FBN1_HUMAN	57	1.121	1.162	4	OJUUJOJJJOOGPNVCGSR	OJUUJOJJJOO	GPNVCGSR	0.9906	0.03797	0.5743	0.9459	27300000	(10) __Glyco_Fuc_HexNAc (O); (11) __Glyco_Fuc_HexNAc (O)
197	P35555|FBN1_HUMAN	57	1.121	1.162	4	OJUUJOJOJJJOOTAIFAFNISHVSNK	OJUUJOJOJJJOO	TAIFAFNISHVSNK	1.428	0.3494	0.6268	0.9003	3450000
198	P13473|LAMP2_HUMAN	55	0.8711	1.019	4	OJUJOJOJJJOOIAVQFGPGFSWIANFTK	OJUJOJOJJJOO	IAVQFGPGFSWIANFTK	0.8828	0.04189	0.5547	0.9579	270000000	(11) __Glyco_Fuc_HexNAc (O)
198	P13473|LAMP2_HUMAN	55	0.8711	1.019	3	OJUUJOUJOJJOJOOWQMNFTVR	OJUUJOUJOJJOJOO	WQMNFTVR	0.8595	0.04619	0.7454	0.9395	148000000	(6) __Glyco_Fuc_HexNAc (O); (15) __Glyco_Fuc_HexNAc (O)
199	Q86VB7|C163A_HUMAN	55	1.002	1.202	3	OJUUJOJOJJOJOOEDAAVNCTDISVQK	OJUUJOJOJJOJOO	EDAAVNCTDISVQK	1.002	0.09418	0.719	0.9717	1180000000	(14) __Glyco_Fuc_HexNAc (O)
199	Q86VB7|C163A_HUMAN	55	1.002	1.202	3	OJUUJOJOJJOJOOEDAAVNCTDISVQK	OJUUJOJOJJOJOO	EDAAVNCTDISVQK	1.2	0.03151	0.8131	0.9616	128000000	(6) __Glyco_Fuc_HexNAc (O); (14) __Glyco_Fuc_HexNAc (O)
199	Q86VB7|C163A_HUMAN	55	1.002	1.202	4	OJUUJOUJOJJOJOOEDAAVNCTDISVQK	OJUUJOUJOJJOJOO	EDAAVNCTDISVQK	0.9786	0.06001	0.8659	0.9843	4890000000	(15) __Glyco_Fuc_HexNAc (O)
199	Q86VB7|C163A_HUMAN	55	1.002	1.202	3	OJUUJOUJOJJOJOOEDAAVNCTDISVQK	OJUUJOUJOJJOJOO	EDAAVNCTDISVQK	0.9878	0.000918	0.9091	0.9846	2540000000	(15) __Glyco_Fuc_HexNAc (O)
199	Q86VB7|C163A_HUMAN	55	1.002	1.202	4	OJUUJOUJOJJOJOOEDAAVNCTDISVQK	OJUUJOUJOJJOJOO	EDAAVNCTDISVQK	1.497	0.02286	0.834	0.9822	2390000000	(6) __Glyco_Fuc_HexNAc (O); (15) __Glyco_Fuc_HexNAc (O)
200	P24387|CRHBP_HUMAN	54	1.167	1.397	4	OJUJOJJJOONCSFSIIYPVVIK	OJUJOJJJOO	NCSFSIIYPVVIK	0.9074	0.247	0.5412	0.9815	216000000	(10) __Glyco_Fuc_HexNAc (O)
200	P24387|CRHBP_HUMAN	54	1.167	1.397	4	OJUUJOJJJOONCSFSIIYPVVIK	OJUUJOJJJOO	NCSFSIIYPVVIK	1.76	0.2419	0.7379	0.9837	18400000	(11) __Glyco_Fuc_HexNAc (O)
200	P24387|CRHBP_HUMAN	54	1.167	1.397	3	OJUUJOJOJJOJOONCSFSIIYPVVIK	OJUUJOJOJJOJOO	NCSFSIIYPVVIK	1.167	0.03081	0.5222	0.9379	93300000	(6) __Glyco_Fuc_HexNAc (O); (14) __Glyco_Fuc_HexNAc (O)
201	P05186|PPBT_HUMAN	54	1.241	1.308	4	OJUUJOJJJOOENVSMVDYAHNNYQAQSAVPLR	OJUUJOJJJOO	ENVSMVDYAHNNYQAQSAVPLR	1.026	0.06996	0.5907	0.9806	341000000	(11) __Glyco_Fuc_HexNAc (O)
201	P05186|PPBT_HUMAN	54	1.241	1.308	4	OJUUJOUJOJJJOOENVSMVDYAHNNYQAQSAVPLR	OJUUJOUJOJJJOO	ENVSMVDYAHNNYQAQSAVPLR	1.5	1.426	0.7874	0.9275	5330000	(6) __Glyco_Fuc_HexNAc (O); (14) __Glyco_Fuc_HexNAc (O)
202	Q9HBB8|CDHR5_HUMAN	52	0.8857	NA	4	OJUJOJJJOOLDRPLDFYERPNMTFWLLVR	OJUJOJJJOO	LDRPLDFYERPNMTFWLLVR	0.8857	0.2689	0.6146	0.9706	174000000	(10) __Glyco_Fuc_HexNAc (O)
203	P35527|K1C9_HUMAN	52	1.001	1.077	4	OJUUJOJOJJJOOQVLDNLTMEK	OJUUJOJOJJJOO	QVLDNLTMEK	0.9499	0.01407	0.5168	0.9412	144000000
203	P35527|K1C9_HUMAN	52	1.001	1.077	4	OJUUJOJOJJOJOOQVLDNLTMEK	OJUUJOJOJJOJOO	QVLDNLTMEK	1.055	0.008474	0.8398	0.9805	1080000000	(13) __Glyco_Fuc_HexNAc (O); (14) __Glyco_Fuc_HexNAc (O); (22) __Oxidation (M)
204	P19022|CADH2_HUMAN	52	0.8231	1.274	2	OJUJOJOJJJOOSNISILR	OJUJOJOJJJOO	SNISILR	0.8231	0.007205	0.8063	0.974	261000000	(11) __Glyco_Fuc_HexNAc (O); (12) __Glyco_Fuc_HexNAc (O)
204	P19022|CADH2_HUMAN	52	0.8231	1.274	2	OJUUJOJOJJJOOSNISILR	OJUUJOJOJJJOO	SNISILR	1.071	0.008	0.6721	0.914	1890000000	(12) __Glyco_Fuc_HexNAc (O); (13) __Glyco_Fuc_HexNAc (O)
204	P19022|CADH2_HUMAN	52	0.8231	1.274	4	OJUUJOJOJJOJOOSNISILR	OJUUJOJOJJOJOO	SNISILR	0.5665	0.02212	0.728	0.9802	177000000	(14) __Glyco_Fuc_HexNAc (O)
204	P19022|CADH2_HUMAN	52	0.8231	1.274	3	OJUUJOJOJJOJOONWTITR	OJUUJOJOJJOJOO	NWTITR	0.7264	0.05493	0.6248	0.9825	486000000	(11) __Glyco_Fuc_HexNAc (O); (13) __Glyco_Fuc_HexNAc (O); (14) __Glyco_Fuc_HexNAc (O)
204	P19022|CADH2_HUMAN	52	0.8231	1.274	4	OJUUJOUJOJJOJOONWTITR	OJUUJOUJOJJOJOO	NWTITR	0.923	0.1395	0.868	0.9793	1300000000	(12) __Glyco_Fuc_HexNAc (O); (14) __Glyco_Fuc_HexNAc (O); (15) __Glyco_Fuc_HexNAc (O)
205	O00391|QSOX1_HUMAN	52	0.7102	1.05	3	OJUUJOJJJOONGSGAVFPVAGADVQTLR	OJUUJOJJJOO	NGSGAVFPVAGADVQTLR	0.7353	0.06312	0.5191	0.884	76300000
205	O00391|QSOX1_HUMAN	52	0.7102	1.05	3	OJUJJOJJJOOSPTNTTPHVPAEGPEASRPPK	OJUJJOJJJOO	SPTNTTPHVPAEGPEASRPPK	0.6859	0.1877	0.7045	0.9815	837000000	(11) __Glyco_Fuc_HexNAc (O)
206	P07942|LAMB1_HUMAN	51	0.8935	1.401	4	OJUOJOJJJOOLSDTTSQSNSTAK	OJUOJOJJJOO	LSDTTSQSNSTAK	0.5046	0.01213	0.9242	0.9836	557000000	(6) __Glyco_Fuc_HexNAc (O)
206	P07942|LAMB1_HUMAN	51	0.8935	1.401	4	OJUUJOJOJJJOOGTNYTVR	OJUUJOJOJJJOO	GTNYTVR	0.8718	0.0639	0.6209	0.9336	28600000	(12) __Glyco_Fuc_HexNAc (O); (13) __Glyco_Fuc_HexNAc (O)
206	P07942|LAMB1_HUMAN	51	0.8935	1.401	4	OJUJOJJJOOVNASTTEPNSTVEQSALMR	OJUJOJJJOO	VNASTTEPNSTVEQSALMR	0.8935	0.07666	0.5059	0.9831	579000000	(10) __Glyco_Fuc_HexNAc (O); (28) __Oxidation (M)
206	P07942|LAMB1_HUMAN	51	0.8935	1.401	4	OJUUJOJJJOOVNASTTEPNSTVEQSALMR	OJUUJOJJJOO	VNASTTEPNSTVEQSALMR	1.041	0.01625	0.8921	0.9868	3240000000	(11) __Glyco_Fuc_HexNAc (O); (29) __Oxidation (M)
206	P07942|LAMB1_HUMAN	51	0.8935	1.401	4	OJUUJOUJOJOJJJOOMEMPSTPQQLQNLTEDIR	OJUUJOUJOJOJJJOO	MEMPSTPQQLQNLTEDIR	1.239	0.1373	0.6177	0.9679	221000000	(15) __Glyco_Fuc_HexNAc (O); (16) __Glyco_Fuc_HexNAc (O); (17) __Oxidation (M); (19) __Oxidation (M)
207	P13611|CSPG2_HUMAN	51	1.145	1.157	3	OJUUJOJOJJJOONSSSAK	OJUUJOJOJJJOO	NSSSAK	1.145	0.03833	0.8526	0.984	1790000000	(12) __Glyco_Fuc_HexNAc (O); (13) __Glyco_Fuc_HexNAc (O)
207	P13611|CSPG2_HUMAN	51	1.145	1.157	4	OJUUJOJOJJJOOVVAENITQTSR	OJUUJOJOJJJOO	VVAENITQTSR	0.9552	1.482	0.8316	0.9799	1630000	(12) __Glyco_Fuc_HexNAc (O); (13) __Glyco_Fuc_HexNAc (O)
207	P13611|CSPG2_HUMAN	51	1.145	1.157	3	OJUUJOJOJJJOOVVAENITQTSR	OJUUJOJOJJJOO	VVAENITQTSR	1.275	0.003957	0.7594	0.9708	193000000	(12) __Glyco_Fuc_HexNAc (O); (13) __Glyco_Fuc_HexNAc (O)
208	Q5T2D2|TRML2_HUMAN	51	1.017	1.156	4	OJUJOJOJJJOOVVNITMVALK	OJUJOJOJJJOO	VVNITMVALK	0.9107	0.002961	0.6115	0.9615	907000000	(18) __Oxidation (M)
208	Q5T2D2|TRML2_HUMAN	51	1.017	1.156	3	OJUJOJOJJJOOVVNITMVALK	OJUJOJOJJJOO	VVNITMVALK	1.008	0.00155	0.9027	0.9832	3400000000	(18) __Oxidation (M)
208	Q5T2D2|TRML2_HUMAN	51	1.017	1.156	4	OJUUJOJOJJJOOVVNITMVALK	OJUUJOJOJJJOO	VVNITMVALK	0.93	0.005004	0.9114	0.9851	17100000000	(19) __Oxidation (M)
208	Q5T2D2|TRML2_HUMAN	51	1.017	1.156	4	OJUUJOJOJOJJJOOVVNITMVALK	OJUUJOJOJOJJJOO	VVNITMVALK	1.123	0.04469	0.6523	0.977	832000000	(21) __Oxidation (M)
208	Q5T2D2|TRML2_HUMAN	51	1.017	1.156	3	OJUUJOJOJOJJJOOVVNITMVALK	OJUUJOJOJOJJJOO	VVNITMVALK	1.108	0.02312	0.8394	0.978	790000000	(21) __Oxidation (M)
208	Q5T2D2|TRML2_HUMAN	51	1.017	1.156	4	OJUUJOJOJOJJJOOVVNITMVALK	OJUUJOJOJOJJJOO	VVNITMVALK	1.317	0.04885	0.7217	0.9769	481000000	(8) __Glyco_Fuc_HexNAc (O); (21) __Oxidation (M)
208	Q5T2D2|TRML2_HUMAN	51	1.017	1.156	4	OJUUJOUJOJOJJJOOVVNITMVALK	OJUUJOUJOJOJJJOO	VVNITMVALK	0.9466	0.043	0.7476	0.9808	2810000000	(22) __Oxidation (M)
209	P09326|CD48_HUMAN	51	0.7295	NA	3	OJUUJOJJJOOELQNSVLETTLMPHNYSR	OJUUJOJJJOO	ELQNSVLETTLMPHNYSR	0.7295	0.03381	0.6678	0.9307	93600000	(11) __Glyco_Fuc_HexNAc (O); (23) __Oxidation (M)
210	P13688|CEAM1_HUMAN	50	1.013	1.063	4	OJUUJOJOJJOJOOLSQGNTTLSINPVK	OJUUJOJOJJOJOO	LSQGNTTLSINPVK	0.9697	0.06718	0.8954	0.9855	7750000000	(11) __Glyco_Fuc_HexNAc (O); (13) __Glyco_Fuc_HexNAc (O); (14) __Glyco_Fuc_HexNAc (O)
210	P13688|CEAM1_HUMAN	50	1.013	1.063	3	OJUUJOJOJJOJOOLSQGNTTLSINPVK	OJUUJOJOJJOJOO	LSQGNTTLSINPVK	1.057	0.02781	0.897	0.9884	2500000000	(11) __Glyco_Fuc_HexNAc (O); (13) __Glyco_Fuc_HexNAc (O); (14) __Glyco_Fuc_HexNAc (O)
211	Q9Y5Y7|LYVE1_HUMAN	50	1.089	1.241	4	OJUUJOJJJOOANQQLNFTEAK	OJUUJOJJJOO	ANQQLNFTEAK	1.564	0.05787	0.6556	0.9714	27100000	(11) __Glyco_Fuc_HexNAc (O)
211	Q9Y5Y7|LYVE1_HUMAN	50	1.089	1.241	4	OJUUJOJJJOOANQQLNFTEAK	OJUUJOJJJOO	ANQQLNFTEAK	1.156	0.03186	0.5434	0.9622	67600000	(10) __Glyco_Fuc_HexNAc (O); (11) __Glyco_Fuc_HexNAc (O)
211	Q9Y5Y7|LYVE1_HUMAN	50	1.089	1.241	4	OJUUJOUJOJOJJJOOANQQLNFTEAK	OJUUJOUJOJOJJJOO	ANQQLNFTEAK	0.9609	0.06084	0.7768	0.9811	673000000	(15) __Glyco_Fuc_HexNAc (O); (16) __Glyco_Fuc_HexNAc (O)
212	P09172|DOPO_HUMAN	49	1.703	1.19	3	OJUJOJOJJJOOSLEAINGSGLQMGLQR	OJUJOJOJJJOO	SLEAINGSGLQMGLQR	1.914	0.03823	0.6995	0.9706	276000000	(11) __Glyco_Fuc_HexNAc (O); (12) __Glyco_Fuc_HexNAc (O); (24) __Oxidation (M)
212	P09172|DOPO_HUMAN	49	1.703	1.19	4	OJUUJOJOJJJOOSLEAINGSGLQMGLQR	OJUUJOJOJJJOO	SLEAINGSGLQMGLQR	1.373	0.05322	0.642	0.978	384000000	(12) __Glyco_Fuc_HexNAc (O); (13) __Glyco_Fuc_HexNAc (O); (25) __Oxidation (M)
212	P09172|DOPO_HUMAN	49	1.703	1.19	4	OJUUJOJOJJOJOOSLEAINGSGLQMGLQR	OJUUJOJOJJOJOO	SLEAINGSGLQMGLQR	1.703	0.003058	0.8842	0.9889	6610000000	(11) __Glyco_Fuc_HexNAc (O); (13) __Glyco_Fuc_HexNAc (O); (14) __Glyco_Fuc_HexNAc (O); (26) __Oxidation (M)
212	P09172|DOPO_HUMAN	49	1.703	1.19	3	OJUUJOJOJJOJOOSLEAINGSGLQMGLQR	OJUUJOJOJJOJOO	SLEAINGSGLQMGLQR	1.878	0.004367	0.8974	0.9841	1420000000	(11) __Glyco_Fuc_HexNAc (O); (13) __Glyco_Fuc_HexNAc (O); (14) __Glyco_Fuc_HexNAc (O); (26) __Oxidation (M)
213	P22792|CPN2_HUMAN	49	1.399	1.53	3	OJUUJOJOJOJJJOOAFGSNPNLTK	OJUUJOJOJOJJJOO	AFGSNPNLTK	0.5568	0.07292	0.5058	0.9676	377000000
					4	OJUUJOJOJOJJJOOAFGSNPNLTK	OJUUJOJOJOJJJOO	AFGSNPNLTK	0.848	0.1287	0.6423	0.9843	11400000
					3	OJUJOJOJJJOOLYLGSNNLTALHPALFQNLSK	OJUJOJOJJJOO	LYLGSNNLTALHPALFQNLSK	1.399	0.02247	0.8801	0.9739	580000000
					4	OJUUJOJOJJJOOLYLGSNNLTALHPALFQNLSK	OJUUJOJOJJJOO	LYLGSNNLTALHPALFQNLSK	1.451	0.04002	0.6508	0.9892	24500000000
					5	OJUUJOJOJJJOOLYLGSNNLTALHPALFQNLSK	OJUUJOJOJJJOO	LYLGSNNLTALHPALFQNLSK	1.416	0.008951	0.9155	0.9875	5960000000
214	Q8NBJ4|GOLM1_HUMAN	49	1.012	1.17	4	OJUUJOJJJOOAVLVNNITTGER	OJUUJOJJJOO	AVLVNNITTGER	0.8694	0.03972	0.6811	0.9799	164000000
					3	OJUUJOJJJOOAVLVNNITTGER	OJUUJOJJJOO	AVLVNNITTGER	1.012	0.002145	0.7876	0.979	512000000	(10) __Glyco_Fuc_HexNAc (O); (11) __Glyco_Fuc_HexNAc (O)
					3	OJUUJOJOJJOJOOAVLVNNITTGER	OJUUJOJOJJOJOO	AVLVNNITTGER	1.19	0.02912	0.7331	0.9807	912000000
215	Q14126|DSG2_HUMAN	49	1.201	NA	3	OJUUJOJJJOODTGELNVTSILDR	OJUUJOJJJOO	DTGELNVTSILDR	1.201	0.009198	0.7708	0.976	363000000	(11) __Glyco_Fuc_HexNAc (O)
216	P41222|PTGDS_HUMAN	48	1.27	2.372	3	OJUUJOJJJOOWFSAGLASNSSWLR	OJUUJOJJJOO	WFSAGLASNSSWLR	2.398	0.04102	0.6387	0.949	10900000
					4	OJUUJOJJJOOWFSAGLASNSSWLR	OJUUJOJJJOO	WFSAGLASNSSWLR	1.28	0.01017	0.5895	0.9877	1270000000	(11) __Glyco_Fuc_HexNAc (O)
					4	OJUUJOUJOJOJJJOOWFSAGLASNSSWLR	OJUUJOUJOJOJJJOO	WFSAGLASNSSWLR	0.3106	0.08255	0.6275	0.891	4660000
217	Q92823|NRCAM_HUMAN	47	0.8516	1.26	4	OJUUJOJOJJJOONGTHFDIDK	OJUUJOJOJJJOO	NGTHFDIDK	0.6258	0.03753	0.5081	0.9234	33500000	(13) __Glyco_Fuc_HexNAc (O)
					3	OJUUJOUJOJOJJJOOEIVNGSR	OJUUJOUJOJOJJJOO	EIVNGSR	0.9744	0.4276	0.5093	0.9843	911000000	(15) __Glyco_Fuc_HexNAc (O); (16) __Glyco_Fuc_HexNAc (O)
					4	OJUUJOJOJJJOOERPPTFLTPEGNASNK	OJUUJOJOJJJOO	ERPPTFLTPEGNASNK	0.741	0.4399	0.7366	0.9638	27300000	(13) __Glyco_Fuc_HexNAc (O)
218	Q9Y6R7|FCGBP_HUMAN	47	1.017	1.262	4	OJUUJOJJJOONECGILADPK	OJUUJOJJJOO	NECGILADPK	0.8048	0.06797	0.7115	0.9551	55200000	(10) __Glyco_Fuc_HexNAc (O); (11) __Glyco_Fuc_HexNAc (O)
					3	OJUJJOJJJOOVTVRPGESVMVNISAK	OJUJJOJJJOO	VTVRPGESVMVNISAK	0.7688	0.04026	0.7039	0.9667	114000000	(21) __Oxidation (M)
					3	OJUUJOJJJOOVTVRPGESVMVNISAK	OJUUJOJJJOO	VTVRPGESVMVNISAK	1.027	0.007384	0.729	0.9469	283000000	(10) __Glyco_Fuc_HexNAc (O); (11) __Glyco_Fuc_HexNAc (O); (21) __Oxidation (M)
					4	OJUUJOJOJJOJOOVVTVAALGTNISIHK	OJUUJOJOJJOJOO	VVTVAALGTNISIHK	1.707	0.4537	0.6212	0.9759	8200000
					3	OJUUJOJOJJJOOVVTVAALGTNISIHK	OJUUJOJOJJJOO	VVTVAALGTNISIHK	0.9016	0.01128	0.511	0.9538	476000000	(12) __Glyco_Fuc_HexNAc (O); (13) __Glyco_Fuc_HexNAc (O)
					4	OJUJOJOJJJOOYLPVNSSLLTSDCSER	OJUJOJOJJJOO	YLPVNSSLLTSDCSER	0.9558	0.003495	0.8414	0.9873	3330000000	(11) __Glyco_Fuc_HexNAc (O); (12) __Glyco_Fuc_HexNAc (O)
					3	OJUJOJOJJJOOYLPVNSSLLTSDCSER	OJUJOJOJJJOO	YLPVNSSLLTSDCSER	1.095	0.01354	0.9147	0.988	3040000000	(11) __Glyco_Fuc_HexNAc (O); (12) __Glyco_Fuc_HexNAc (O)
					3	OJUUJOJOJJJOOYLPVNSSLLTSDCSER	OJUUJOJOJJJOO	YLPVNSSLLTSDCSER	1.035	0.001191	0.8772	0.99	13100000000	(12) __Glyco_Fuc_HexNAc (O); (13) __Glyco_Fuc_HexNAc (O)
					4	OJUUJOJOJJOJOOGLCVLSVGANLTTFDGAR	OJUUJOJOJJOJOO	GLCVLSVGANLTTFDGAR	1.361	0.0337	0.713	0.9602	280000000	(8) __Glyco_Fuc_HexNAc (O); (14) __Glyco_Fuc_HexNAc (O)
					4	OJUUJOUJOJOJJJOOSVTLQIYNHSLTLSAR	OJUUJOUJOJOJJJOO	SVTLQIYNHSLTLSAR	1.029	0.3115	0.5283	0.9628	135000000	(16) __Glyco_Fuc_HexNAc (O)
					5	OJUUJOUJOJOJJJOOYLPVNSSLLTSDCSER	OJUUJOUJOJOJJJOO	YLPVNSSLLTSDCSER	0.6544	0.07603	0.5755	0.9335	53700000	(15) __Glyco_Fuc_HexNAc (O); (16) __Glyco_Fuc_HexNAc (O)
					4	OJUUJOUJOJOJJJOOYLPVNSSLLTSDCSER	OJUUJOUJOJOJJJOO	YLPVNSSLLTSDCSER	1.008	0.0774	0.8483	0.985	2260000000	(15) __Glyco_Fuc_HexNAc (O); (16) __Glyco_Fuc_HexNAc (O)
219	Q6QNK2|AGRD1_HUMAN	47	1.208	1.033	3	OJUJOJOJJJOOTVNSSHYR	OJUJOJOJJJOO	TVNSSHYR	1.208	0.04404	0.6331	0.9705	35000000	(12) __Glyco_Fuc_HexNAc (O)
					4	OJUUJOJOJJJOOTVNSSHYR	OJUUJOJOJJJOO	TVNSSHYR	1.243	0.01691	0.7181	0.9439	288000000	(13) __Glyco_Fuc_HexNAc (O)
					3	OJUUJOJOJJJOOTVNSSHYR	OJUUJOJOJJJOO	TVNSSHYR	1.165	0.01956	0.8866	0.976	503000000	(13) __Glyco_Fuc_HexNAc (O)
222	Q96BZ4|PLD4_HUMAN	46	1.19	1.493	4	OJUUJOJOJJOJOOTWPQNFSSHFNR	OJUUJOJOJJOJOO	TWPQNFSSHFNR	1.121	0.001438	0.9025	0.9882	1010000000
					5	OJUUJOJOJJOJOOTWPQNFSSHFNR	OJUUJOJOJJOJOO	TWPQNFSSHFNR	1.19	0.02173	0.8243	0.9895	864000000
					3	OJUUJOJOJJOJOOTWPQNFSSHFNR	OJUUJOJOJJOJOO	TWPQNFSSHFNR	1.947	0.01931	0.7669	0.9273	29100000
					3	OJUUJOJOJJJOOVFIVPVGNHSNIPFSR	OJUUJOJOJJJOO	VFIVPVGNHSNIPFSR	0.7341	0.03333	0.5898	0.9371	88400000	(13) __Glyco_Fuc_HexNAc (O)
					5	OJUUJOJOJJOJOOSLQALSNPAANVSVDVK	OJUUJOJOJJOJOO	SLQALSNPAANVSVDVK	1.848	0.09047	0.5002	0.925	26100000	(11) __Glyco_Fuc_HexNAc (O); (14) __Glyco_Fuc_HexNAc (O)
223	Q14766|LTBP1_HUMAN	45	0.8015	NA	4	OJUUJOJJJOOGNTTTLISENGHAADTLTATNFR	OJUUJOJJJOO	GNTTTLISENGHAADTLTATNFR	0.8015	0.05861	0.7018	0.9818	369000000
224	Q9UHG3|PCYOX_HUMAN	45	0.7973	NA	4	OJUUJOUJOJJOJOOGELNTSIFSSRPIDK	OJUUJOUJOJJOJOO	GELNTSIFSSRPIDK	0.7973	0.116	0.6755	0.9557	141000000
225	P30530|UFO_HUMAN	45	1.004	1.076	4	OJUUJOJJJOONGSQAFVHWQEPR	OJUUJOJJJOO	NGSQAFVHWQEPR	1.06	0.008137	0.6015	0.9474	76100000
					4	OJUUJOJOJJJOONGSQAFVHWQEPR	OJUUJOJOJJJOO	NGSQAFVHWQEPR	1.168	0.0693	0.6007	0.9661	232000000	(13) __Glyco_Fuc_HexNAc (O)
					3	OJUUJOJOJOJJJOONGSQAFVHWQEPR	OJUUJOJOJOJJJOO	NGSQAFVHWQEPR	1.026	0.03256	0.7352	0.9641	145000000
					4	OJUUJOJOJJJOONCMLNENMSVCVADFGLSK	OJUUJOJOJJJOO	NCMLNENMSVCVADFGLSK	0.9725	0.5804	0.8107	0.8697	1320000
					3	OJUUJOJOJJJOONCMLNENMSVCVADFGLSK	OJUUJOJOJJJOO	NCMLNENMSVCVADFGLSK	0.9823	0.03418	0.8264	0.9793	194000000
					4	OJUUJOUJOJOJJJOONGSQAFVHWQEPR	OJUUJOUJOJOJJJOO	NGSQAFVHWQEPR	0.9609	0.06084	0.7768	0.9811	673000000
226	P04264|K2C1_HUMAN	45	0.9637	NA	3	OJUUJOJJJOOMSGECAPNVSVSVSTSHTTISGGGSR	OJUUJOJJJOO	MSGECAPNVSVSVSTSHTTISGGGSR	0.9637	0.02239	0.7442	0.9318	304000000	(11) __Glyco_Fuc_HexNAc (O)
227	Q9BY67|CADM1_HUMAN	45	1.104	1.059	3	OJUUJOJOJJJOOVSLTNVSISDEGR	OJUUJOJOJJJOO	VSLTNVSISDEGR	1.104	0.05016	0.5563	0.9581	278000000	(13) __Glyco_Fuc_HexNAc (O)
					4	OJUUJOJOJJJOOVSLTNVSISDEGR	OJUUJOJOJJJOO	VSLTNVSISDEGR	1.058	0.01839	0.7462	0.9801	182000000	(13) __Glyco_Fuc_HexNAc (O)
					3	OJUUJOJOJJOJOOFQLLNFSSSELK	OJUUJOJOJJOJOO	FQLLNFSSSELK	1.186	0.01119	0.8962	0.9828	7620000000	(14) __Glyco_Fuc_HexNAc (O)
228	Q13740|CD166_HUMAN	44	0.7992	1.795	4	OJUUJOJOJJOJOONATVVWMK	OJUUJOJOJJOJOO	NATVVWMK	0.7992	0.02088	0.5705	0.9773	91800000
					4	OJUUJOJOJJOJOOEGDNITLK	OJUUJOJOJJOJOO	EGDNITLK	1.79	0.01601	0.7223	0.9781	263000000	(11) __Glyco_Fuc_HexNAc (O); (13) __Glyco_Fuc_HexNAc (O); (14) __Glyco_Fuc_HexNAc (O)
					4	OJUUJOJOJJOJOONATVVWMK	OJUUJOJOJJOJOO	NATVVWMK	0.5742	0.1762	0.7787	0.8329	562000	(11) __Glyco_Fuc_HexNAc (O); (13) __Glyco_Fuc_HexNAc (O); (14) __Glyco_Fuc_HexNAc (O)
229	Q07075|AMPE_HUMAN	44	0.7284	1.305	2	OJUJOJOJJJOONVTLLSR	OJUJOJOJJJOO	NVTLLSR	0.8231	0.007205	0.8063	0.974	261000000	(11) __Glyco_Fuc_HexNAc (O); (12) __Glyco_Fuc_HexNAc (O)
					2	OJUUJOJOJJJOONVTLLSR	OJUUJOJOJJJOO	NVTLLSR	1.071	0.008	0.6721	0.914	1890000000	(12) __Glyco_Fuc_HexNAc (O); (13) __Glyco_Fuc_HexNAc (O)
					4	OJUUJOJOJJOJOONVTLLSR	OJUUJOJOJJOJOO	NVTLLSR	0.5665	0.02212	0.728	0.9802	177000000	(14) __Glyco_Fuc_HexNAc (O)
230	Q9HBW9|AGRL4_HUMAN	44	1.078	1.22	3	OJUUJOJJJOODTLSNSTLTEFVK	OJUUJOJJJOO	DTLSNSTLTEFVK	1.318	0.02134	0.5682	0.932	47900000
					4	OJUUJOJJJOOTTEFDTNSTDIALK	OJUUJOJJJOO	TTEFDTNSTDIALK	1.156	0.03186	0.5434	0.9622	67600000
					3	OJUUJOUJOJOJJJOONNTISAK	OJUUJOUJOJOJJJOO	NNTISAK	1.09	0.09204	0.8465	0.9699	1870000000	(15) __Glyco_Fuc_HexNAc (O); (16) __Glyco_Fuc_HexNAc (O)
					4	OJUUJOUJOJOJJJOONNTISAK	OJUUJOUJOJOJJJOO	NNTISAK	1.005	0.07775	0.8243	0.9797	1850000000	(15) __Glyco_Fuc_HexNAc (O); (16) __Glyco_Fuc_HexNAc (O)
					4	OJUUJOJOJJJOOTTEFDTNSTDIALK	OJUUJOJOJJJOO	TTEFDTNSTDIALK	1.066	0.08636	0.6328	0.9586	217000000	(13) __Glyco_Fuc_HexNAc (O)
					3	OJUUJOJOJOJJJOOTTEFDTNSTDIALK	OJUUJOJOJOJJJOO	TTEFDTNSTDIALK	1.026	0.03256	0.7352	0.9641	145000000
					4	OJUUJOUJOJOJJJOOTTEFDTNSTDIALK	OJUUJOUJOJOJJJOO	TTEFDTNSTDIALK	0.9609	0.06084	0.7768	0.9811	673000000
231	P08581|MET_HUMAN	44	0.97	1.269	3	OJUJOJOJJJOONETHNPTVK	OJUJOJOJJJOO	NETHNPTVK	0.9497	0.03199	0.8313	0.9859	1610000000
					3	OJUJOJJJOONFTVACQHR	OJUJOJJJOO	NFTVACQHR	1.107	0.0244	0.8526	0.984	449000000	(9) __Glyco_Fuc_HexNAc (O); (10) __Glyco_Fuc_HexNAc (O)
					3	OJUJOJOJJJOONFTVACQHR	OJUJOJOJJJOO	NFTVACQHR	0.869	0.00918	0.5465	0.9505	142000000
					4	OJUUJOJOJJJOONETHNPTVK	OJUUJOJOJJJOO	NETHNPTVK	0.5361	1.208	0.8013	0.9676	775000
					4	OJUUJOJJJOONFTVACQHR	OJUUJOJJJOO	NFTVACQHR	0.7684	0.008595	0.8383	0.9833	228000000	(10) __Glyco_Fuc_HexNAc (O); (11) __Glyco_Fuc_HexNAc (O)
					4	OJUUJOJOJJJOONFTVACQHR	OJUUJOJOJJJOO	NFTVACQHR	0.9909	0.06224	0.6684	0.9354	118000000
					3	OJUUJOUJOJOJJJOONETHNPTVK	OJUUJOUJOJOJJJOO	NETHNPTVK	1.09	0.09206	0.86	0.9722	1870000000
					4	OJUUJOUJOJOJJJOONETHNPTVK	OJUUJOUJOJOJJJOO	NETHNPTVK	1.005	0.07767	0.8243	0.9797	1850000000
232	P17181|INAR1_HUMAN	43	1.16	2.25	3	OJUUJOJJJOONSSGVEER	OJUUJOJJJOO	NSSGVEER	0.2355	0.01694	0.6814	0.9561	26700000	(11) __Glyco_Fuc_HexNAc (O)
					3	OJUUJOJOJJJOOTKPGNTSK	OJUUJOJOJJJOO	TKPGNTSK	1.16	0.01038	0.7717	0.9659	918000000	(12) __Glyco_Fuc_HexNAc (O); (13) __Glyco_Fuc_HexNAc (O)
					4	OJUUJOJOJJJOOTKPGNTSK	OJUUJOJOJJJOO	TKPGNTSK	1.006	0.01903	0.7949	0.9741	225000000	(12) __Glyco_Fuc_HexNAc (O); (13) __Glyco_Fuc_HexNAc (O)
					4	OJUUJOJOJOJJJOOLSGCQNITSTK	OJUUJOJOJOJJJOO	LSGCQNITSTK	1.469	0.4947	0.7026	0.8607	2060000
					4	OJUUJOUJOJJOJOOWDYTYANMTFQVQWLHAFLK	OJUUJOUJOJJOJOO	WDYTYANMTFQVQWLHAFLK	1.861	0.06413	0.5679	0.9691	204000000
233	Q8NI99|ANGL6_HUMAN	43	1.358	1	4	OJUUJOJOJJOJOOATPEAANASELAALR	OJUUJOJOJJOJOO	ATPEAANASELAALR	1.358	0.03751	0.7028	0.9777	569000000	(8) __Glyco_Fuc_HexNAc (O); (14) __Glyco_Fuc_HexNAc (O)
					3	OJUUJOJOJJOJOOATPEAANASELAALR	OJUUJOJOJJOJOO	ATPEAANASELAALR	1.358	0.009515	0.7402	0.9665	223000000	(6) __Glyco_Fuc_HexNAc (O); (14) __Glyco_Fuc_HexNAc (O)
234	O15394|NCAM2_HUMAN	43	1.23	1.49	2	OJUUJOJOJJOJOONTTNLK	OJUUJOJOJJOJOO	NTTNLK	1.135	0.000985	0.7949	0.972	3400000000	(14) __Glyco_Fuc_HexNAc (O)
					4	OJUUJOJOJJOJOONTTNLK	OJUUJOJOJJOJOO	NTTNLK	0.5157	1.561	0.563	0.911	615000	(14) __Glyco_Fuc_HexNAc (O)
					4	OJUUJOJJJOOSHGVQTMVVLNNLEPNTTYEIR	OJUUJOJJJOO	SHGVQTMVVLNNLEPNTTYEIR	1.334	0.01876	0.5418	0.9781	1290000000	(11) __Glyco_Fuc_HexNAc (O)
					3	OJUUJOJJJOOSHGVQTMVVLNNLEPNTTYEIR	OJUUJOJJJOO	SHGVQTMVVLNNLEPNTTYEIR	1.489	0.05779	0.5259	0.9403	135000000	(11) __Glyco_Fuc_HexNAc (O)
					3	OJUUJOJJJOOSHGVQTMVVLNNLEPNTTYEIR	OJUUJOJJJOO	SHGVQTMVVLNNLEPNTTYEIR	0.9115	0.08309	0.6844	0.909	197000000	(10) __Glyco_Fuc_HexNAc (O); (11) __Glyco_Fuc_HexNAc (O)
					4	OJUUJOUJOJJJOOSHGVQTMVVLNNLEPNTTYEIR	OJUUJOUJOJJJOO	SHGVQTMVVLNNLEPNTTYEIR	1.41	0.03148	0.6066	0.9668	253000000	(14) __Glyco_Fuc_HexNAc (O)
235	P04180|LCAT_HUMAN	43	0.5942	1.001	3	OJUUJOJJJOOMAWPEDHVFISTPSFNYTGR	OJUUJOJJJOO	MAWPEDHVFISTPSFNYTGR	0.5946	0.004044	0.8571	0.9676	507000000	(6) __Glyco_Fuc_HexNAc (O)
					4	OJUUJOJJJOOMAWPEDHVFISTPSFNYTGR	OJUUJOJJJOO	MAWPEDHVFISTPSFNYTGR	0.5937	0.003653	0.8715	0.9841	1350000000	(6) __Glyco_Fuc_HexNAc (O)
236	P40189|IL6RB_HUMAN	43	1.136	2.529	4	OJUJOJOJJJOONLSCIVNEGK	OJUJOJOJJJOO	NLSCIVNEGK	1.136	0.04381	0.5594	0.8918	19700000	(12) __Glyco_Fuc_HexNAc (O)
					3	OJUJJOJJJOOSHLQNYTVNATK	OJUJJOJJJOO	SHLQNYTVNATK	0.9106	0.02225	0.5196	0.944	509000000	(11) __Glyco_Fuc_HexNAc (O)
					4	OJUUJOJOJJJOOLTWTNPSIK	OJUUJOJOJJJOO	LTWTNPSIK	7.282	0.2587	0.6255	0.8594	808000	(12) __Glyco_Fuc_HexNAc (O); (13) __Glyco_Fuc_HexNAc (O)
					4	OJUUJOJOJJOJOONLSCIVNEGK	OJUUJOJOJJOJOO	NLSCIVNEGK	0.6828	0.03879	0.5948	0.9531	52800000	(13) __Glyco_Fuc_HexNAc (O); (14) __Glyco_Fuc_HexNAc (O)
					4	OJUUJOUJOJJOJOODQMYSDGNFTDVSVVEIEANDK	OJUUJOUJOJJOJOO	DQMYSDGNFTDVSVVEIEANDK	1.477	0.001773	0.7955	0.9781	1160000000	(6) __Glyco_Fuc_HexNAc (O); (18) __Oxidation (M)
237	Q9NZK5|CECR1_HUMAN	42	1.25	1.329	3	OJUJOJOJJJOONILDALMLNTTR	OJUJOJOJJJOO	NILDALMLNTTR	1.232	0.01814	0.9028	0.9878	5250000000	(19) __Oxidation (M)
					3	OJUUJOJOJJJOONILDALMLNTTR	OJUUJOJOJJJOO	NILDALMLNTTR	1.311	0.004919	0.9051	0.9871	50800000000	(20) __Oxidation (M)
					4	OJUUJOJOJJJOONILDALMLNTTR	OJUUJOJOJJJOO	NILDALMLNTTR	0.6514	0.07884	0.9204	0.9872	13200000000	(20) __Oxidation (M)
					4	OJUUJOJOJJJOOVQNVTEFDDSLLR	OJUUJOJOJJJOO	VQNVTEFDDSLLR	0.9148	0.1529	0.6516	0.9597	200000000
					4	OJUUJOUJOJOJJJOONILDALMLNTTR	OJUUJOUJOJOJJJOO	NILDALMLNTTR	1.32	0.0307	0.8627	0.9809	455000000	(23) __Oxidation (M)
238	P01880|IGHD_HUMAN	42	0.8956	1.216	3	OJUUJOUJOJOJJJOOTLLNASR	OJUUJOUJOJOJJJOO	TLLNASR	1.087	0.2664	0.5073	0.9827	974000000	(15) __Glyco_Fuc_HexNAc (O); (16) __Glyco_Fuc_HexNAc (O)
					4	OJUUJOUJOJOJJJOOTLLNASR	OJUUJOUJOJOJJJOO	TLLNASR	0.8956	0.02328	0.8592	0.9794	1380000000	(15) __Glyco_Fuc_HexNAc (O); (16) __Glyco_Fuc_HexNAc (O)
239	Q9P232|CNTN3_HUMAN	41	1.061	1.268	4	OJUUJOJOJJJOOVAGNETSAR	OJUUJOJOJJJOO	VAGNETSAR	1.255	0.04468	0.6915	0.9824	409000000	(12) __Glyco_Fuc_HexNAc (O); (13) __Glyco_Fuc_HexNAc (O)
					4	OJUUJOJJJOOANGTTHLVVTEPTR	OJUUJOJJJOO	ANGTTHLVVTEPTR	0.897	0.01733	0.8253	0.9835	499000000	(10) __Glyco_Fuc_HexNAc (O); (11) __Glyco_Fuc_HexNAc (O)
240	O75326|SEM7A_HUMAN	41	1.403	1.203	3	OJUJJOJJJOONPEAPLNVSR	OJUJJOJJJOO	NPEAPLNVSR	1.028	0.009856	0.9024	0.9872	4150000000	(11) __Glyco_Fuc_HexNAc (O)
					4	OJUUJOUJOJJOJOOHPSCWNLVNGTVVPLGEMR	OJUUJOUJOJJOJOO	HPSCWNLVNGTVVPLGEMR	1.428	0.03213	0.7685	0.956	302000000	(14) __Glyco_Fuc_HexNAc (O); (15) __Glyco_Fuc_HexNAc (O)
241	Q86TH1|ATL2_HUMAN	40	1.396	1.067	3	OJUUJOJOJJOJOODFTLNETVNSIFAQGAPR	OJUUJOJOJJOJOO	DFTLNETVNSIFAQGAPR	1.333	0.06961	0.7468	0.9539	105000000
					4	OJUUJOJOJJOJOODFTLNETVNSIFAQGAPR	OJUUJOJOJJOJOO	DFTLNETVNSIFAQGAPR	1.462	0.02417	0.7448	0.976	1040000000
242	Q9BYE9|CDHR2_HUMAN	39	1.407	1.195	4	OJUUJOJOJJOJOOVNGSLDR	OJUUJOJOJJOJOO	VNGSLDR	1.241	0.01499	0.7183	0.943	287000000	(14) __Glyco_Fuc_HexNAc (O)
					3	OJUUJOJOJJOJOOVNGSLDR	OJUUJOJOJJOJOO	VNGSLDR	1.596	0.02987	0.871	0.9769	337000000	(14) __Glyco_Fuc_HexNAc (O)
244	P14923|PLAK_HUMAN	39	0.7961	NA	4	OJUUJOJJJOOCTTSILHNLSHHR	OJUUJOJJJOO	CTTSILHNLSHHR	0.7961	0.03802	0.6925	0.9304	807000	(10) __Glyco_Fuc_HexNAc (O); (11) __Glyco_Fuc_HexNAc (O)
245	O95897|NOE2_HUMAN	39	1.612	1.21	3	OJUUJOJOJJOJOOVQNVSQSMEVLELR	OJUUJOJOJJOJOO	VQNVSQSMEVLELR	1.28	0.02936	0.7735	0.9841	498000000	(6) __Glyco_Fuc_HexNAc (O)
					4	OJUUJOJOJJOJOOVQNVSQSMEVLELR	OJUUJOJOJJOJOO	VQNVSQSMEVLELR	2.009	0.01144	0.7118	0.9718	1980000000	(8) __Glyco_Fuc_HexNAc (O)
					4	OJUUJOJOJJOJOOVQNVSQSMEVLELR	OJUUJOJOJJOJOO	VQNVSQSMEVLELR	1.71	0.01452	0.7097	0.9763	216000000	(8) __Glyco_Fuc_HexNAc (O); (14) __Glyco_Fuc_HexNAc (O)
					4	OJUUJOUJOJJOJOOVQNVSQSMEVLELR	OJUUJOUJOJJOJOO	VQNVSQSMEVLELR	1.519	0.4357	0.5551	0.9823	1160000000	(14) __Glyco_Fuc_HexNAc (O); (15) __Glyco_Fuc_HexNAc (O)
246	P09619|PGFRB_HUMAN	38	1.233	1.431	3	OJUUJOJJJOOLQVSSINVSVNAVQTVVR	OJUUJOJJJOO	LQVSSINVSVNAVQTVVR	1.589	0.001302	0.7611	0.9502	2230000000
					4	OJUUJOJOJJOJOOAINITVVESGYVR	OJUUJOJOJJOJOO	AINITVVESGYVR	0.9566	0.02385	0.7769	0.9846	979000000	(13) __Glyco_Fuc_HexNAc (O); (14) __Glyco_Fuc_HexNAc (O)
248	Q9H2E6|SEM6A_HUMAN	38	0.9649	NA	4	OJUUJOJJJOONQNLINACTK	OJUUJOJJJOO	NQNLINACTK	0.9649	0.0804	0.6774	0.9373	25500000	(10) __Glyco_Fuc_HexNAc (O); (11) __Glyco_Fuc_HexNAc (O)
249	Q08ET2|SIG14_HUMAN	38	0.5375	1.046	4	OJUJOJJJOOALNPSQTSMSGTLELPNIGAR	OJUJOJJJOO	ALNPSQTSMSGTLELPNIGAR	0.5375	0.3276	0.7635	0.9732	337000000	(5) __Glyco_Fuc_HexNAc (O); (10) __Glyco_Fuc_HexNAc (O); (19) __Oxidation (M)
					3	OJUJOJJJOOALNPSQTSMSGTLELPNIGAR	OJUJOJJJOO	ALNPSQTSMSGTLELPNIGAR	0.56	0.2478	0.5673	0.9411	121000000	(5) __Glyco_Fuc_HexNAc (O); (10) __Glyco_Fuc_HexNAc (O); (19) __Oxidation (M)
250	Q9UNN8|EPCR_HUMAN	38	1.006	1.134	4	OJUJOJJJOOAHVFFEVAVNGSSFVSFRPER	OJUJOJJJOO	AHVFFEVAVNGSSFVSFRPER	0.9177	0.1187	0.5408	0.9513	68000000	(9) __Glyco_Fuc_HexNAc (O); (10) __Glyco_Fuc_HexNAc (O)
					4	OJUUJOJJJOOAHVFFEVAVNGSSFVSFRPER	OJUUJOJJJOO	AHVFFEVAVNGSSFVSFRPER	1.006	0.01331	0.8076	0.9842	1200000000	(10) __Glyco_Fuc_HexNAc (O); (11) __Glyco_Fuc_HexNAc (O)
					3	OJUUJOJJJOOAHVFFEVAVNGSSFVSFRPER	OJUUJOJJJOO	AHVFFEVAVNGSSFVSFRPER	1.178	0.01758	0.8473	0.9771	446000000	(10) __Glyco_Fuc_HexNAc (O); (11) __Glyco_Fuc_HexNAc (O)
251	Q96J42|TXD15_HUMAN	38	1.301	1.071	4	OJUUJOJOJJJOONITGLENFTLK	OJUUJOJOJJJOO	NITGLENFTLK	1.374	0.01021	0.9067	0.9873	641000000	(12) __Glyco_Fuc_HexNAc (O); (13) __Glyco_Fuc_HexNAc (O)
					3	OJUUJOJOJJJOONITGLENFTLK	OJUUJOJOJJJOO	NITGLENFTLK	1.369	0.02391	0.8698	0.9863	718000000	(12) __Glyco_Fuc_HexNAc (O); (13) __Glyco_Fuc_HexNAc (O)
252	P19827|ITIH1_HUMAN	36	0.9354	NA	4	OJUUJOJJJOOICDLLVANNHFAHFFAPQNLTNMNK	OJUUJOJJJOO	ICDLLVANNHFAHFFAPQNLTNMNK	0.9354	0.02109	0.7977	0.976	923000000
253	P53634|CATC_HUMAN	34	0.8095	1.06	3	OJUUJOJOJJOJOODVNCSVMGPQEK	OJUUJOJOJJOJOO	DVNCSVMGPQEK	0.7769	0.02849	0.5851	0.9677	656000000	(21) __Oxidation (M)
					3	OJUUJOJOJJOJOODVNCSVMGPQEK	OJUUJOJOJJOJOO	DVNCSVMGPQEK	0.8434	0.05858	0.6197	0.9187	188000000	(6) __Glyco_Fuc_HexNAc (O); (21) __Oxidation (M)
255	P01861|IGHG4_HUMAN	34	2.266	1.11	2	OJUJOJJJOOEEQFNSTYR	OJUJOJJJOO	EEQFNSTYR	2.44	0.02292	0.6723	0.93	39500000	(5) __Glyco_Fuc_HexNAc (O)
256	P01130|LDLR_HUMAN	33	1.072	NA	3	OJUUJOJOJJJOODMSDEVGCVNVTLCEGPNK	OJUUJOJOJJJOO	DMSDEVGCVNVTLCEGPNK	1.072	0.08185	0.6679	0.9238	132000000	(13) __Glyco_Fuc_HexNAc (O); (15) __Oxidation (M)
257	Q9BRS8|LARP6_HUMAN	33	0.9724	NA	3	OJUUJOJOJJOJOOLNCSTSPEIFR	OJUUJOJOJJOJOO	LNCSTSPEIFR	0.9724	0.01401	0.5443	0.9535	93500000

## Sheet: Supp.table 5
Supplement table 5: List of glycan structures identifed and quantifed in the current study along with their peptide sequences
Number fucoses attached	Glycosequence	Identified	Quantified	Peptide sequences
0	OJUJJJOO	27	6	VVLHPNYSQVDIGLIK ,YLGNATAIFFLPDEGK ,FVEGSHNSTVSLTTK ,FNSSYLQGTNQITGR ,VYKPSAGNNSLYR ,ELHHLQEQNVSNAFLDK ,SWPAVGNCSSALR ,IPCSQPPQIEHGTINSSR ,ENGTISR ,VIDFNCTTSSVSSALANTK ,NESVHPFSPFEVK ,SANASFNIK ,HANWTLTPLK ,LYWISSGNHTINR ,MFSQNDTR ,ALHALNVTWR ,DNIGSQYLLNWCVQIAK ,LHNLTTGTPAR ,ITNISSDDSGK ,ENGSFSGK ,VNNGPLGNPIWNISGDPTR ,NGSFIHSVPR ,QQQHLFGSNVTDCSGNFCLFR ,NSTLDPGKPEMMK ,TDNGTYR ,NTTYCSK ,NCSLSIGDAR
1	OJUJJJOO	9	1	ITYSIVQTNCSK ,LNGTDPIVAADSK ,NVTAYFPR ,QNLTVTDR ,FNETTEK ,NATLAEQAK ,DAVNNITAK ,SVNGSHK ,NISQDLEK
3	OJUJJJOO	1	0	GLTFQQNASSMCVPDQDTAIR
0	OJUJJJJOO	17	8	FVEGSHNSTVSLTTK ,FNSSYLQGTNQITGR ,NGSLFAFR ,VIDFNCTTSSVSSALANTK ,SANASFNIK ,HANWTLTPLK ,MMQYNVSIK ,ENISDPTSPLR ,ALHALNVTWR ,LHNLTTGTPAR ,LEPNSVDPENITEIFIANQK ,TLNMCFSALPSYIR ,TELFSSSCPGGIMLNETGQGYQR ,TVLTPATNHMGNVTFTIPANR ,LSGAYLVDDSDPDTSLFINVCR ,TPENYPNAGLTMNYCR ,NGSFIHSVPR
1	OJUJJJJOO	4	3	VSTNSTR ,NVTAYFPR ,NNTMIR ,DIYQFLCNASER
2	OJUJJJJOO	1	0	LISNCSK
0	OJUOJJJOO	25	8	VVLHPNYSQVDIGLIK ,MVSHHNLTTGATLINEQWLLTTAK ,YLGNATAIFFLPDEGK ,YDFNSSMLYSTAK ,FVEGSHNSTVSLTTK ,FNSSYLQGTNQITGR ,VYKPSAGNNSLYR ,ELHHLQEQNVSNAFLDK ,ENLTAPGSDSAVFFEQGTTR ,SWPAVGNCSSALR ,IPCSQPPQIEHGTINSSR ,VCQDCPLLAPLNDTR ,AALAAFNAQNNGSNFQLEEISR ,HANWTLTPLK ,ALHALNVTWR ,DNIGSQYLLNWCVQIAK ,LHNLTTGTPAR ,YPHKPEINSTTHPGADLQENFCR ,EHAVFTSNQEEQDPANHTCGVK ,VEAAQNLTLPGSLR ,SCSLEGNPVACINLSFCLNASGK ,TAGFCGNPSF…
1	OJUOJJJOO	6	2	VYKPSAGNNSLYR ,LNGTDVDTGMDFR ,TNPCLHGGR ,VTGLNCTTNHPINPK ,DNATEEEILVYLEK ,EEQFNSTYR
2	OJUOJJJOO	1	0	ALGFENATQALGR
0	OJUJJJJJOO	16	3	FVEGSHNSTVSLTTK ,FNSSYLQGTNQITGR ,SWPAVGNCSSALR ,VIDFNCTTSSVSSALANTK ,SLTFNETYQDISELVYGAK ,SANASFNIK ,HANWTLTPLK ,LEPNSVDPENITEIFIANQK ,VAVVQHAPSESVDNASMPPVK ,YTCTAQTIVDNSSASADLVVR ,QSVPAHFVALNGSK ,IDSTGNVTNELR ,VFHIHNESWVLLTPK ,TVLTPATNHMGNVTFTIPANR ,EFQATVEEGAVGVIVNLTVEDK ,NGTGTALR
1	OJUJJJJJOO	6	1	NHSYHVEGNLVNTNAGFTAR ,NQSVNVFLGHTAIDEMLK ,ISDNNTEFLLNFNEFIDR ,NETLALPAESK ,YVQNGTYTVK ,NITQK
2	OJUJJJJJOO	2	0	AANYTSSLNLPDK ,DFALQNPSAVPR
0	OJUJOJJJOO	168	64	YTGNASALFILPDQDK ,TLNQSSDELQLSMGNAMFVK ,NLFLNHSENATAK ,VVLHPNYSQVDIGLIK ,MVSHHNLTTGATLINEQWLLTTAK ,YLGNATAIFFLPDEGK ,YDFNSSMLYSTAK ,FVEGSHNSTVSLTTK ,FNSSYLQGTNQITGR ,VNQNLVYESGSLNFSK ,FEVDSPVYNATWSASLK ,QVLFLDTVYGNCSTHFTVK ,LGNWSAMPSCK ,VYKPSAGNNSLYR ,YTVNQCR ,EHEGAIYPDNTTDFQR ,ELHHLQEQNVSNAFLDK ,ENLTAPGSDSAVFFEQGTTR ,LANLTQGEDQYYLR ,NGSLFAFR ,NNATVHEQVGGPSLTSDLQAQSK ,NISDGFDGIPDNVDAALALPAHSYSGR …
1	OJUJOJJJOO	155	48	VVLHPNYSQVDIGLIK ,MVSHHNLTTGATLINEQWLLTTAK ,VVNPTQK ,YLGNATAIFFLPDEGK ,ENLCLNLHK ,YDFNSSMLYSTAK ,FVEGSHNSTVSLTTK ,VYKPSAGNNSLYR ,EHEGAIYPDNTTDFQR ,ELHHLQEQNVSNAFLDK ,ENLTAPGSDSAVFFEQGTTR ,NISDGFDGIPDNVDAALALPAHSYSGR ,GLTFQQNASSMCVPDQDTAIR ,VLSNNSDANLELINTWVAK ,SWPAVGNCSSALR ,IPCSQPPQIEHGTINSSR ,VSNQTLSLFFTVLQDVPVR ,VIDFNCTTSSVSSALANTK ,SLTFNETYQDISELVYGAK ,QNQCFYNSSYLNVQR ,LNGTDVDTGMDFR ,NESVHPFS…
2	OJUJOJJJOO	98	18	TLNQSSDELQLSMGNAMFVK ,FNLTETSEAEIHQSFQHLLR ,YLGNATAIFFLPDEGK ,FNSSYLQGTNQITGR ,FEVDSPVYNATWSASLK ,LGNWSAMPSCK ,ENLTAPGSDSAVFFEQGTTR ,LANLTQGEDQYYLR ,MLNTSSLLEQLNEQFNWVSR ,NGSLFAFR ,NNATVHEQVGGPSLTSDLQAQSK ,NISDGFDGIPDNVDAALALPAHSYSGR ,DTFVNASR ,VLSNNSDANLELINTWVAK ,SWPAVGNCSSALR ,MDGASNVTCINSR ,ISEENETTCYMGK ,VSNQTLSLFFTVLQDVPVR ,QDQCIYNTTYLNVQR ,LNAENNATFYFK ,AALAAFNAQNNGSNFQLEEISR ,VIDFNCTTSSVS…
3	OJUJOJJJOO	7	0	YLGNATAIFFLPDEGK ,ENLTAPGSDSAVFFEQGTTR ,GLTFQQNASSMCVPDQDTAIR ,VLSNNSDANLELINTWVAK ,VSNQTLSLFFTVLQDVPVR ,AALAAFNAQNNGSNFQLEEISR ,DFALQNPSAVPR
1	OJUOOJJJOO	2	2	GLTFQQNASSMCVPDQDTAIR ,LAFQNMNGSEYFVK
2	OJUOOJJJOO	1	1	TLNQSSDELQLSMGNAMFVK
0	OJUJJOJJJOO	43	11	VVLHPNYSQVDIGLIK ,MVSHHNLTTGATLINEQWLLTTAK ,YLGNATAIFFLPDEGK ,VYKPSAGNNSLYR ,ELPGVCNETMMALWEECKPCLK ,GLTFQQNASSMCVPDQDTAIR ,IPCSQPPQIEHGTINSSR ,VSNQTLSLFFTVLQDVPVR ,VCQDCPLLAPLNDTR ,NESVHPFSPFEVK ,MLYGLENMTQELK ,WTGHNVTVVQR ,VNNGGCSNLCLLSPGGGHK ,CFLGNGTGYR ,TLYETEVFSTDFSNISAAK ,FVQGNSTEVACHPGYGLPK ,SLSSSSIGSNSTYLTSK ,IYGTTDNLCSR ,DTFFNLSLK ,TPENYPNAGLTENYCR ,LGSYPVGGNVSFECEDGFILR ,EGYSNISYIVVNHQG…
1	OJUJJOJJJOO	84	18	TLNQSSDELQLSMGNAMFVK ,VVLHPNYSQVDIGLIK ,MVSHHNLTTGATLINEQWLLTTAK ,YLGNATAIFFLPDEGK ,FEVDSPVYNATWSASLK ,QVLFLDTVYGNCSTHFTVK ,LGNWSAMPSCK ,VYKPSAGNNSLYR ,EHEGAIYPDNTTDFQR ,ENLTAPGSDSAVFFEQGTTR ,LANLTQGEDQYYLR ,ELPGVCNETMMALWEECKPCLK ,NISDGFDGIPDNVDAALALPAHSYSGR ,GLTFQQNASSMCVPDQDTAIR ,VLSNNSDANLELINTWVAK ,SWPAVGNCSSALR ,CSDGWSFDATTLDDNGTMLFFK ,MDGASNVTCINSR ,ISEENETTCYMGK ,VSNQTLSLFFTVLQDVPVR ,ITYS…
2	OJUJJOJJJOO	44	6	YLGNATAIFFLPDEGK ,ENLTAPGSDSAVFFEQGTTR ,GLTFQQNASSMCVPDQDTAIR ,VLSNNSDANLELINTWVAK ,AALAAFNAQNNGSNFQLEEISR ,NVCLLK ,VLYLAAYNCTLRPVSK ,LVPHMNVSAVEK ,VSTNSTR ,AFITNFSMIIDGMTYPGIIK ,NGTISVR ,YMQNLTVEQPIEVK ,DNATDSVPLR ,FNSTEYQVVTR ,CFLGNGTGYR ,TADINSSEVEVLYLR ,IAIHALATNMGAGTEGANASYILIR ,EVLSSNVSWR ,CISDVSNYDEVYWNTSAGIK ,AIIANLTCK ,INGSANFSFNDEEMK ,VQNMSQSIEVLDR ,NLSCR ,EVNCSFPLFMNGISK ,NNTMIR ,LDFII…
3	OJUJJOJJJOO	1	0	EVNCSFPLFMNGISK
0	OJUOJOJJJOO	9	4	VVLHPNYSQVDIGLIK ,GLTFQQNASSMCVPDQDTAIR ,ENISDPTSPLR ,DTCPPLMLYNPTTYQMDVNPEGK ,LLIAGTNSSDLQQILSLLESNK ,DSVINLSESVEDGPK ,LSDTTSQSNSTAK ,MAWPEDHVFISTPSFNYTGR ,NILDALMLNTTR
1	OJUOJOJJJOO	10	4	GLTFQQNASSMCVPDQDTAIR ,VSNQTLSLFFTVLQDVPVR ,NSTTLVMHMK ,IETILLNGTDR ,ISVQVHNATCTVR ,NFTEVHPDYGSHIQALLDK ,LAFQNMNGSEYFVK ,MLLTFHTDFSNEENGTIMFYK ,LSDTTSQSNSTAK ,ATPEAANASELAALR
3	OJUOJOJJJOO	1	0	GLTFQQNASSMCVPDQDTAIR
0	OJUUJOJJJOO	377	165	YTGNASALFILPDQDK ,TLNQSSDELQLSMGNAMFVK ,FNLTETSEAEIHQSFQHLLR ,NLFLNHSENATAK ,VVLHPNYSQVDIGLIK ,MVSHHNLTTGATLINEQWLLTTAK ,YLGNATAIFFLPDEGK ,YDFNSSMLYSTAK ,FVEGSHNSTVSLTTK ,FNSSYLQGTNQITGR ,FEVDSPVYNATWSASLK ,QVLFLDTVYGNCSTHFTVK ,ELCTISHIFIPAMGNITYDFSFK ,LGNWSAMPSCK ,VYKPSAGNNSLYR ,YTVNQCR ,EHEGAIYPDNTTDFQR ,ELHHLQEQNVSNAFLDK ,ENLTAPGSDSAVFFEQGTTR ,LANLTQGEDQYYLR ,MLNTSSLLEQLNEQFNWVSR ,QLEEFLNQSSPF…
1	OJUUJOJJJOO	291	130	TLNQSSDELQLSMGNAMFVK ,NLFLNHSENATAK ,VVLHPNYSQVDIGLIK ,MVSHHNLTTGATLINEQWLLTTAK ,YLGNATAIFFLPDEGK ,ENLCLNLHK ,YDFNSSMLYSTAK ,FVEGSHNSTVSLTTK ,FEVDSPVYNATWSASLK ,VYKPSAGNNSLYR ,EHEGAIYPDNTTDFQR ,ELHHLQEQNVSNAFLDK ,ENLTAPGSDSAVFFEQGTTR ,LANLTQGEDQYYLR ,NISDGFDGIPDNVDAALALPAHSYSGR ,GLTFQQNASSMCVPDQDTAIR ,VLSNNSDANLELINTWVAK ,SWPAVGNCSSALR ,MDGASNVTCINSR ,IPCSQPPQIEHGTINSSR ,VSNQTLSLFFTVLQDVPVR ,SVSE…
2	OJUUJOJJJOO	169	58	ENLCLNLHK ,LGNWSAMPSCK ,VLSNNSDANLELINTWVAK ,QDQCIYNTTYLNVQR ,ITYSIVQTNCSK ,LNPTPGSNAISDVPGER ,NICFNIDSEPGK ,GCNDSDVLAVAGFALR ,VLYLAAYNCTLRPVSK ,LVPHMNVSAVEK ,QVTQSYWDTNPTR ,MMQYNVSIK ,SVNILFNLTHR ,NISEIK ,LNETLGTR ,WYPNISTVMFK ,MLYGLENMTQELK ,YMQNLTVEQPIEVK ,VNCSVPEEK ,THNTCK ,QPEVTNPCDR ,LNGTDPIVAADSK ,NSSVVPSER ,NTSGMISRPAPGR ,SDFSQTMLFQANTTR ,GTDYINASYIMGYYR ,VVPNESIPIIPIPDDMEAIPVK ,CFLGNGTGY…
3	OJUUJOJJJOO	1	0	VMVDLCNSTK
0	OJUJJJJJJJOO	2	1	VVLHPNYSQVDIGLIK ,AEFNITLIHPK
1	OJUJJJJJJJOO	1	0	NLSVVILGASDK
3	OJUJJJJJJJOO	1	0	YLGNATAIFFLPDEGK
0	OJUJOJOJJJOO	62	25	TLNQSSDELQLSMGNAMFVK ,VVLHPNYSQVDIGLIK ,MVSHHNLTTGATLINEQWLLTTAK ,VVNPTQK ,QVLFLDTVYGNCSTHFTVK ,VYKPSAGNNSLYR ,ENLTAPGSDSAVFFEQGTTR ,GLTFQQNASSMCVPDQDTAIR ,SWPAVGNCSSALR ,IPCSQPPQIEHGTINSSR ,QDQCIYNTTYLNVQR ,NESVHPFSPFEVK ,LCNNPTPQFGGK ,NESGIILLGSGGTPAPPR ,NSTTLVMHMK ,IETILLNGTDR ,DTCPPLMLYNPTTYQMDVNPEGK ,ILGTEEPSNVTVK ,KPNPVMNGSIK ,EVLSSNVSWR ,AFNSTLPTMAQMEK ,SLNDSTNR ,NNLSLAILTLEMTGDQR ,INNLTVS…
1	OJUJOJOJJJOO	63	19	VVLHPNYSQVDIGLIK ,VYKPSAGNNSLYR ,ELHHLQEQNVSNAFLDK ,GLTFQQNASSMCVPDQDTAIR ,IPCSQPPQIEHGTINSSR ,VSNQTLSLFFTVLQDVPVR ,QDQCIYNTTYLNVQR ,TVGNQTSTK ,ALDNESEVK ,NNCLLK ,NMTALEK ,NSTTLVMHMK ,DNTTCYEFK ,IETILLNGTDR ,GCHINECLSR ,DSLSINATNIK ,DNIGSQYLLNWCVQIAK ,LDGLGYWSNWSNPAYTVVMDIK ,NNESLDEGLR ,NHSYHVEGNLVNTNAGFTAR ,HTNYSFSPWHGFTIHR ,NNSIYVVANIGDK ,YGNPNETQNNSTSWPVFK ,GLNLTEDTYKPR ,VEMANLLNLSER ,NFTEVHPD…
2	OJUJOJOJJJOO	47	12	TLNQSSDELQLSMGNAMFVK ,FNLTETSEAEIHQSFQHLLR ,MVSHHNLTTGATLINEQWLLTTAK ,YLGNATAIFFLPDEGK ,LANLTQGEDQYYLR ,NISDGFDGIPDNVDAALALPAHSYSGR ,GLTFQQNASSMCVPDQDTAIR ,VLSNNSDANLELINTWVAK ,SWPAVGNCSSALR ,VSNQTLSLFFTVLQDVPVR ,QDQCIYNTTYLNVQR ,ITYSIVQTNCSK ,LNAENNATFYFK ,QNQCFYNSSYLNVQR ,IINVTK ,NESVHPFSPFEVK ,DIVEYYNDSNGSHVLQGR ,VLYLAAYNCTLRPVSK ,ICNQNSSNPNQR ,YMQNLTVEQPIEVK ,DDVLFYNISSMK ,TADINSSEVEVLYLR ,NH…
3	OJUJOJOJJJOO	15	3	TLNQSSDELQLSMGNAMFVK ,NVCLLK ,VLYLAAYNCTLRPVSK ,NGTISVR ,CFLGNGTGYR ,LEPNSVDPENITEIFIANQK ,EVLSSNVSWR ,GISDNYTLALITYALSSVGSPK ,QGGVNATQVLIQHLR ,LHNQLLPNVTTVER ,TVLTPATNHMGNVTFTIPANR ,NWSLPNR ,VVNITMVALK ,EDNSTYIMR ,YLPVNSSLLTSDCSER
4	OJUJOJOJJJOO	4	0	TLNQSSDELQLSMGNAMFVK ,NISDGFDGIPDNVDAALALPAHSYSGR ,LPTQNITFQTESSVAEQEAEFQSPK ,MFSQNDTR
5	OJUJOJOJJJOO	1	0	VSNQTLSLFFTVLQDVPVR
0	OJUJUJOJJJOO	22	7	VVLHPNYSQVDIGLIK ,YLGNATAIFFLPDEGK ,VYKPSAGNNSLYR ,ENLTAPGSDSAVFFEQGTTR ,LANLTQGEDQYYLR ,GLTFQQNASSMCVPDQDTAIR ,VLSNNSDANLELINTWVAK ,VSNQTLSLFFTVLQDVPVR ,QANDTAK ,GSVESNGSSTATFPLR ,CSTPVIEYGTVNGTDFDCGK ,TLNMCFSALPSYIR ,QGGVNATQVLIQHLR ,INICGSVDIVQCGPSSAVCMHDLK ,DASSFLAEWQNITK ,QQQHLFGSNVTDCSGNFCLFR ,EAESLQPMTVVGTDYVFHNDTK ,NCTDIDECR ,SLQALSNPAANVSVDVK ,NNTISAK ,NVSETR ,NGTGTALR
1	OJUJUJOJJJOO	14	8	IINVTK ,GSVESNGSSTATFPLR ,NLTIVDSGLK ,LTDTICGVGNMSANASDQER ,NLNNSQSDVVSFR ,GVVVNSSVMVK ,EGHFYYNISEVK ,DASSFLAEWQNITK ,TALFPDLLAQGNASLR ,TLPGGNQCIVPICR ,NSTLDPGKPEMMK ,ERPPTFLTPEGNASNK ,VTVRPGESVMVNISAK ,NPEAPLNVSR
2	OJUJUJOJJJOO	11	4	LVPHMNVSAVEK ,LPPGLLANFTLLR ,NPSVVVK ,CGPGTNSTLTK ,GPPLPPAHVHAESNSSTSIWLR ,IDSTGNVTNELR ,NNSADWIQLEK ,NCSFSIIYPVVIK ,LSDTTSQSNSTAK ,LNYCR ,AINITVVESGYVR
0	OJUOUJOJJJOO	3	0	VVLHPNYSQVDIGLIK ,VYKPSAGNNSLYR ,TLLNASR
1	OJUOUJOJJJOO	4	3	GLTFQQNASSMCVPDQDTAIR ,NFTEVHPDYGSHIQALLDK ,VEAAQNLTLPGSLR ,LAFQNMNGSEYFVK
2	OJUOUJOJJJOO	2	1	DLDMFINASK ,NPVGLIGAENATGETDPSHSK
0	OJUUJOJOJJJOO	175	64	YTGNASALFILPDQDK ,TLNQSSDELQLSMGNAMFVK ,FNLTETSEAEIHQSFQHLLR ,NLFLNHSENATAK ,VVLHPNYSQVDIGLIK ,MVSHHNLTTGATLINEQWLLTTAK ,YLGNATAIFFLPDEGK ,YDFNSSMLYSTAK ,FEVDSPVYNATWSASLK ,QVLFLDTVYGNCSTHFTVK ,VYKPSAGNNSLYR ,EHEGAIYPDNTTDFQR ,ELHHLQEQNVSNAFLDK ,ENLTAPGSDSAVFFEQGTTR ,LANLTQGEDQYYLR ,ELPGVCNETMMALWEECKPCLK ,NNSDISSTR ,VLSNNSDANLELINTWVAK ,SWPAVGNCSSALR ,SPDVINGSPISQK ,IPCSQPPQIEHGTINSSR ,VSNQTLSLF…
1	OJUUJOJOJJJOO	155	55	YTGNASALFILPDQDK ,VVLHPNYSQVDIGLIK ,MVSHHNLTTGATLINEQWLLTTAK ,YLGNATAIFFLPDEGK ,ENLCLNLHK ,FVEGSHNSTVSLTTK ,VYKPSAGNNSLYR ,EHEGAIYPDNTTDFQR ,ELHHLQEQNVSNAFLDK ,ENLTAPGSDSAVFFEQGTTR ,LANLTQGEDQYYLR ,NISDGFDGIPDNVDAALALPAHSYSGR ,DTFVNASR ,VLSNNSDANLELINTWVAK ,SWPAVGNCSSALR ,IPCSQPPQIEHGTINSSR ,VSNQTLSLFFTVLQDVPVR ,QDQCIYNTTYLNVQR ,ITYSIVQTNCSK ,LNAENNATFYFK ,VCQDCPLLAPLNDTR ,QNQCFYNSSYLNVQR ,TVGNQT…
2	OJUUJOJOJJJOO	108	36	YTGNASALFILPDQDK ,TLNQSSDELQLSMGNAMFVK ,MVSHHNLTTGATLINEQWLLTTAK ,YLGNATAIFFLPDEGK ,VYKPSAGNNSLYR ,ENLTAPGSDSAVFFEQGTTR ,LANLTQGEDQYYLR ,NGSLFAFR ,NISDGFDGIPDNVDAALALPAHSYSGR ,VLSNNSDANLELINTWVAK ,VSNQTLSLFFTVLQDVPVR ,QDQCIYNTTYLNVQR ,ITYSIVQTNCSK ,LNAENNATFYFK ,YNSQNQSNNQFVLYR ,AALAAFNAQNNGSNFQLEEISR ,HSHNNNSSDLHPHK ,QNQCFYNSSYLNVQR ,IINVTK ,TVGNQTSTK ,ALDNESEVK ,NESVHPFSPFEVK ,DIVEYYNDSNGSHVLQG…
3	OJUUJOJOJJJOO	18	3	YTGNASALFILPDQDK ,TLNQSSDELQLSMGNAMFVK ,ENLTAPGSDSAVFFEQGTTR ,NISDGFDGIPDNVDAALALPAHSYSGR ,SVSEINPTTQMK ,VTQVYAENGTVLQGSTVASVYK ,CFLGNGTGYR ,NCSIQVK ,AFNSTLPTMAQMEK ,NSSGPDLSWLHFYR ,TLNMCFSALPSYIR ,NLSCR ,VEAAQNLTLPGSLR ,GFSFAFEQLLNYNVSR ,DILNGTFSYK ,IPAINQTITEANEK ,VLPVNVTDYCQLVR ,EDNSTYIMR
4	OJUUJOJOJJJOO	1	0	VLSNNSDANLELINTWVAK
0	OJUJOJOJOJJJOO	16	6	VVLHPNYSQVDIGLIK ,QDQCIYNTTYLNVQR ,QNQCFYNSSYLNVQR ,NLTTSLTESVDR ,IPNNTQWVTWSPVGHK ,LSALDNLLNHSSMFLK ,MLWEHNSTIIVMLTK ,VFHIHNESWVLLTPK ,ENDTHCIDFSYLLYSQK ,DFYVDENTTVR ,CNYSIR ,NICHLR ,APGWANSSAGSGR ,NYSPYYNTIDDLK ,VVNITMVALK ,NETHNPTVK
1	OJUJOJOJOJJJOO	21	7	VVLHPNYSQVDIGLIK ,QDQCIYNTTYLNVQR ,VCQDCPLLAPLNDTR ,AIFYMNNPSR ,NSSVVPSER ,NDCISAPINSLLQMAK ,NQTLTSTEK ,TQAALSNLTCCIDR ,VEMANLLNLSER ,QSNSSK ,NLSVEDAAR ,LSALDNLLNHSSMFLK ,AQLLQGLGFNLTER ,VTGLNCTTNHPINPK ,DSIMENGTLCYEVHYR ,CNYSIR ,DNATEEEILVYLEK ,NICHLR ,QVLDNLTMEK ,VVNITMVALK ,SLEAINGSGLQMGLQR
2	OJUJOJOJOJJJOO	18	6	TLNQSSDELQLSMGNAMFVK ,FNLTETSEAEIHQSFQHLLR ,VVLHPNYSQVDIGLIK ,FTNASK ,YANITVDYLYNK ,MSISPNTTYPSLLEDGR ,NSTAK ,FHVPNVTPYIR ,TPENYPNAGLTENYCR ,NTTGFK ,HVNEINATIYLLK ,LLANSSMLGEGQVLR ,VNSTELFHVDR ,SINVTGQGFSLIQR ,TANDTSTEAYNLLLR ,SLEAINGSGLQMGLQR ,WTEDNITSSVLFNR ,NNTISAK
3	OJUJOJOJOJJJOO	6	3	YLGNATAIFFLPDEGK ,NSTAK ,QGGVNATQVLIQHLR ,NMSNQLGLLAVNQR ,SLEAINGSGLQMGLQR ,IFIFNQTGIEAK
0	OJUUJOJOJJOJOO	137	49	VVNPTQK ,VNQNLVYESGSLNFSK ,ENLTAPGSDSAVFFEQGTTR ,HNSTGCLR ,NNSDISSTR ,SPDVINGSPISQK ,VANPCVK ,IINVTK ,DGTPLSDGQSNHTVSSK ,NVCLLK ,GVNFNVSK ,NGSAAMCHFTTK ,YANITVDYLYNK ,LGTSLSSGHVLMNGTLK ,GAFISNFSMTVDGK ,AIFYMNNPSR ,LVPHMNVSAVEK ,NLSMPLLPADFHK ,QVTQSYWDTNPTR ,MMQYNVSIK ,SVNILFNLTHR ,NGTISVR ,LNETLGTR ,LSAIPNDTAAK ,NISFNATAAFK ,MLYGLENMTQELK ,LEQMVMSINLTGPLPAPYK ,ENISDPTSPLR ,VLENSTK ,DNATDSVPLR ,WT…
1	OJUUJOJOJJOJOO	116	46	VVLHPNYSQVDIGLIK ,VVNPTQK ,ELHHLQEQNVSNAFLDK ,SVSEINPTTQMK ,IINVTK ,NVCLLK ,YANITVDYLYNK ,AIFYMNNPSR ,SVNILFNLTHR ,NLSMK ,NGTISVR ,NLSLNIR ,THANGSIK ,NSTTLVMHMK ,LNGTDPIVAADSK ,NSSVVPSER ,LPPGLLANFTLLR ,DNIGSQYLLNWCVQIAK ,LNDTLLMCLK ,AAPAPQEATATFNSTADR ,NVSTTLSTVGAR ,ILSNLSCNVK ,IDLNSTSHVNITTR ,ILGTEEPSNVTVK ,LDNSSQR ,QPESMNVTR ,EVLSSNVSWR ,LANATTK ,AFNSTLPTMAQMEK ,HLNGTITAK ,NVSTNVFFK ,INYTVPQSG…
2	OJUUJOJOJJOJOO	91	35	VYKPSAGNNSLYR ,DTFVNASR ,SVSEINPTTQMK ,NGTLR ,GVNFNVSK ,NASVSISHNSCTAPDK ,NINYTER ,GAFISNFSMTVDGK ,AIFYMNNPSR ,GCNDSDVLAVAGFALR ,NLSMK ,NLSLNIR ,LSAIPNDTAAK ,VLENSTK ,LNGSFR ,DNATDSVPLR ,NSTTLVMHMK ,MHLNGSNVQVLHR ,LTSCATNASICGDEAR ,NVTLLWK ,FNSSGTHFSNLSK ,NVSTTLSTVGAR ,IDLNSTSHVNITTR ,LTVNSSNSIK ,IIPSNNSGTFR ,ILGTEEPSNVTVK ,ELLEEVGQNGSR ,ISVQVHNATCTVR ,NLTIVDSGLK ,LEENLTK ,HNFNASSVSWCSK ,ANEQVVQS…
3	OJUUJOJOJJOJOO	60	22	DTFVNASR ,SPDVINGSPISQK ,SVSEINPTTQMK ,IINVTK ,NVCLLK ,NINYTER ,LNVEAANWTVR ,LVPHMNVSAVEK ,NGTISVR ,TLNDTLGK ,DNATDSVPLR ,FNSTEYQVVTR ,NTSGMISRPAPGR ,NFSCLAVLDLMSR ,NLTIVDSGLK ,NSNLQHINFTR ,NFSFR ,HNFNASSVSWCSK ,LANATTK ,HLNGTITAK ,NATALR ,IDNISLTVNDVR ,NLSCR ,YSVANDTGFVDIPK ,LVVNISDLGYPK ,FNETTEK ,DNNSIITR ,AAIPSALDTNSSK ,NATLAEQAK ,NVSVEALASALQLLAR ,LNYTLSQGHR ,ANFSIK ,DAVNNITAK ,FIASFNVVNTTK ,…
4	OJUUJOJOJJOJOO	3	1	LVPHMNVSAVEK ,VFGSQNLTTVK ,IFIFNQTGIEAK
0	OJUUJOUJOJJJOO	96	47	YTGNASALFILPDQDK ,TLNQSSDELQLSMGNAMFVK ,FNLTETSEAEIHQSFQHLLR ,VVLHPNYSQVDIGLIK ,MVSHHNLTTGATLINEQWLLTTAK ,YLGNATAIFFLPDEGK ,FEVDSPVYNATWSASLK ,QVLFLDTVYGNCSTHFTVK ,VYKPSAGNNSLYR ,EHEGAIYPDNTTDFQR ,ELHHLQEQNVSNAFLDK ,ENLTAPGSDSAVFFEQGTTR ,LANLTQGEDQYYLR ,MLNTSSLLEQLNEQFNWVSR ,ELPGVCNETMMALWEECKPCLK ,NNATVHEQVGGPSLTSDLQAQSK ,NISDGFDGIPDNVDAALALPAHSYSGR ,VLSNNSDANLELINTWVAK ,MLFVEPILEVSSLPTTNSTTNSAT…
1	OJUUJOUJOJJJOO	100	50	YTGNASALFILPDQDK ,TLNQSSDELQLSMGNAMFVK ,FNLTETSEAEIHQSFQHLLR ,NLFLNHSENATAK ,VVLHPNYSQVDIGLIK ,MVSHHNLTTGATLINEQWLLTTAK ,YLGNATAIFFLPDEGK ,FVEGSHNSTVSLTTK ,FEVDSPVYNATWSASLK ,QVLFLDTVYGNCSTHFTVK ,LGNWSAMPSCK ,VYKPSAGNNSLYR ,EHEGAIYPDNTTDFQR ,ELHHLQEQNVSNAFLDK ,ENLTAPGSDSAVFFEQGTTR ,LANLTQGEDQYYLR ,ELPGVCNETMMALWEECKPCLK ,NISDGFDGIPDNVDAALALPAHSYSGR ,VLSNNSDANLELINTWVAK ,SWPAVGNCSSALR ,QDQCIYNTTYL…
2	OJUUJOUJOJJJOO	48	15	FVEGSHNSTVSLTTK ,ENLTAPGSDSAVFFEQGTTR ,LANLTQGEDQYYLR ,VLSNNSDANLELINTWVAK ,SWPAVGNCSSALR ,HSHNNNSSDLHPHK ,QNQCFYNSSYLNVQR ,NESVHPFSPFEVK ,GSGASTSNACTLSAISTIMISLTAR ,VLYLAAYNCTLRPVSK ,LVPHMNVSAVEK ,VVLVNVSISWPNGISVDYQDGK ,SDFSQTMLFQANTTR ,CFLGNGTGYR ,MFSQNDTR ,NHSYHVEGNLVNTNAGFTAR ,EVLSSNVSWR ,ANEQVVQSLNQTYK ,YEEQQLEIQNSSR ,LNVGFQEDLMNTSSALYR ,AFNSTLPTMAQMEK ,SMVDFMNTDNFTSHR ,EHAVFTSNQEEQDPANHTCG…
3	OJUUJOUJOJJJOO	4	2	MFSQNDTR ,EVLSSNVSWR ,NDCISAPINSLLQMAK ,NLNNSQSDVVSFR
0	OJUUJOJOJOJJJOO	49	17	TLNQSSDELQLSMGNAMFVK ,VVLHPNYSQVDIGLIK ,VVNPTQK ,QDQCIYNTTYLNVQR ,SLTFNETYQDISELVYGAK ,QNQCFYNSSYLNVQR ,NESGIILLGSGGTPAPPR ,THANGSIK ,DTCPPLMLYNPTTYQMDVNPEGK ,AINDTAAR ,NVTLHVPSK ,SLSSSSIGSNSTYLTSK ,ISGVNLTQK ,NNSIYVVANIGDK ,QFNATTIPENDIEK ,INNLTVSLEMEK ,VVGVPYQGNATALFILPSEGK ,GTANTTTAGVPCQR ,QNLTVTDR ,VAVVQHAPSESVDNASMPPVK ,NMQIANHTLK ,GLNLTEDTYKPR ,TPENYPNAGLTENYCR ,LSALDNLLNHSSMFLK ,MLWEHNSTII…
1	OJUUJOJOJOJJJOO	38	11	VVLHPNYSQVDIGLIK ,VVNPTQK ,SWPAVGNCSSALR ,QDQCIYNTTYLNVQR ,QNQCFYNSSYLNVQR ,IETILLNGTDR ,NGIYNITVLASDQGGR ,NVTLLWK ,LTVNSSNSIK ,QDPVSWDVAFVNISR ,ITNISSDDSGK ,HTNYSFSPWHGFTIHR ,TQAALSNLTCCIDR ,LNDSIQTLVNDNQR ,NSSGPDLSWLHFYR ,NDTLLGIK ,VEMANLLNLSER ,LSALDNLLNHSSMFLK ,QGGVNATQVLIQHLR ,VFHIHNESWVLLTPK ,NQSVNVFLGHTAIDEMLK ,APQHVVNHLPPYTNVSLK ,DPGAAVPGAANASAQQPR ,HLVNISVYAFNK ,NETLALPAESK ,VNCSHPFGAFR …
2	OJUUJOJOJOJJJOO	30	7	FNLTETSEAEIHQSFQHLLR ,VVLHPNYSQVDIGLIK ,QDQCIYNTTYLNVQR ,HSHNNNSSDLHPHK ,YANITVDYLYNK ,NIETFTCDTQNITYR ,VLYLAAYNCTLRPVSK ,MMQYNVSIK ,ANYTILK ,NVTLLWK ,NFSCLAVLDLMSR ,NSTAK ,YEEQQLEIQNSSR ,NDCISAPINSLLQMAK ,TLNMCFSALPSYIR ,YSVANDTGFVDIPK ,LLANSSMLGEGQVLR ,VEVEPLNSTAVHVYWK ,DINSQQELQNITTDTR ,NITAVGK ,DILNGTFSYK ,ALSNISLR ,ALPGNLTAAVMEANQTGHEFPDR ,VVNITMVALK ,ANQQLNFTEAK ,SLEAINGSGLQMGLQR ,EIVNGSR ,…
3	OJUUJOJOJOJJJOO	9	3	WYPNISTVMFK ,QPEVTNPCDR ,NSTAK ,SCLSCPENTSTVK ,EWNGTYHCIFR ,ADGTVNQIEGEATPVNLTEPAK ,LELQGCEVNGCSTPLGMENGK ,HVNEINATIYLLK ,FILNTENNFTLTDNHDNTANITVK
4	OJUUJOJOJOJJJOO	1	1	LLNNLTSIK
0	OJUUJOUJOJJOJOO	42	18	SLTFNETYQDISELVYGAK ,YANITVDYLYNK ,AIFYMNNPSR ,NLSMPLLPADFHK ,SVNILFNLTHR ,WYPNISTVMFK ,MLYGLENMTQELK ,ENISDPTSPLR ,DNATDSVPLR ,MHLNGSNVQVLHR ,HIVINGSSFGADGFPYVQVLK ,VCLANGSWSGATPDCVPVR ,LNVGFQEDLMNTSSALYR ,AFNSTLPTMAQMEK ,VAVVQHAPSESVDNASMPPVK ,YIISPINGTVYLSEK ,YGNPNETQNNSTSWPVFK ,LGWPQYNWTPNSAR ,EPGSNVTMSVDAECVPMVR ,TPEYYPNAGLIMNYCR ,LSALDNLLNHSSMFLK ,NMSFVNDLTVTQDGR ,VPVTLALNNTLFLIEER ,GVEGSDY…
1	OJUUJOUJOJJOJOO	63	33	SVSEINPTTQMK ,TEEALPEVTPANVSGGGGSK ,YANITVDYLYNK ,AIFYMNNPSR ,NVTHLLQQELTEAQK ,SVNILFNLTHR ,ENISDPTSPLR ,DNATDSVPLR ,LPPGLLANFTLLR ,LGYNANTSVLSFQAVCR ,IDLNSTSHVNITTR ,ILGTEEPSNVTVK ,ELLEEVGQNGSR ,FNCSISVPNIYQDTTISWWK ,EVLSSNVSWR ,AFNSTLPTMAQMEK ,NVSTNVFFK ,NNSIYVVANIGDK ,NHSCEPCQTLAVR ,INNLTVSLEMEK ,IENLTSAVNSLNFIIK ,CIQANYSLMENGK ,VAVVQHAPSESVDNASMPPVK ,YGNPNETQNNSTSWPVFK ,LGWPQYNWTPNSAR ,ALGFEN…
2	OJUUJOUJOJJOJOO	54	29	LGNWSAMPSCK ,ENLTAPGSDSAVFFEQGTTR ,GLTFQQNASSMCVPDQDTAIR ,DTFVNASR ,SVSEINPTTQMK ,NINYTER ,NVTHLLQQELTEAQK ,ENISDPTSPLR ,FNSSGTHFSNLSK ,IDLNSTSHVNITTR ,SLSSSSIGSNSTYLTSK ,ILGTEEPSNVTVK ,ELLEEVGQNGSR ,KPNPVMNGSIK ,NVSTNVFFK ,NNSIYVVANIGDK ,NVSSTESGR ,NHSCEPCQTLAVR ,IENLTSAVNSLNFIIK ,TLNMCFSALPSYIR ,CIQANYSLMENGK ,VWIALNSNLTDNQYTWTDK ,NYNENLTLIR ,GSLSYLNVTR ,FDVNQLQNTTIK ,QQYNALLSNMSR ,GLNLTEDTYKPR…
3	OJUUJOUJOJJOJOO	17	10	DTFVNASR ,NINYTER ,LNVEAANWTVR ,IDLNSTSHVNITTR ,KPNPVMNGSIK ,NVSTNVFFK ,NHSCEPCQTLAVR ,NLSCR ,FDVNQLQNTTIK ,AAIPSALDTNSSK ,LLANSSMLGEGQVLR ,NVSVDSTHPTK ,DENESPIPCFLAGDHR ,DSIMENGTLCYEVHYR ,NLSLDVEANR ,NLSELHMTTAR ,NWTITR
4	OJUUJOUJOJJOJOO	6	0	ENLTAPGSDSAVFFEQGTTR ,FNSSGTHFSNLSK ,NLSCR ,QQYNALLSNMSR ,VDNFTQNPGMFR ,DSIMENGTLCYEVHYR
0	OJUUJOUJOJOJJJOO	34	25	YTGNASALFILPDQDK ,FNLTETSEAEIHQSFQHLLR ,VVLHPNYSQVDIGLIK ,QDQCIYNTTYLNVQR ,QNQCFYNSSYLNVQR ,NIQNNVSCYLEGK ,NESGIILLGSGGTPAPPR ,LPPGLLANFTLLR ,DTCPPLMLYNPTTYQMDVNPEGK ,ILGTEEPSNVTVK ,NNSIYVVANIGDK ,INNLTVSLEMEK ,VVGVPYQGNATALFILPSEGK ,GLNLTEDTYKPR ,TPENYPNAGLTENYCR ,IPNNTQWVTWSPVGHK ,MLWEHNSTIIVMLTK ,IDSTGNVTNELR ,ENDTHCIDFSYLLYSQK ,FEAEHISNYTALLLSR ,ALSQQNVSMDLATFMK ,QVIQNVTHK ,DFALQNPSAVPR ,ALLT…
1	OJUUJOUJOJOJJJOO	44	21	FNLTETSEAEIHQSFQHLLR ,VVLHPNYSQVDIGLIK ,FVEGSHNSTVSLTTK ,SWPAVGNCSSALR ,QDQCIYNTTYLNVQR ,QNQCFYNSSYLNVQR ,NESGIILLGSGGTPAPPR ,IETILLNGTDR ,NVTLLWK ,LGYNANTSILSFQAVCR ,NDCISAPINSLLQMAK ,HTNYSFSPWHGFTIHR ,NNSIYVVANIGDK ,INNLTVSLEMEK ,ADGTVNQIEGEATPVNLTEPAK ,AAIPSALDTNSSK ,GLNLTEDTYKPR ,VEMANLLNLSER ,LELQGCEVNGCSTPLGMENGK ,TPENYPNAGLTENYCR ,LSALDNLLNHSSMFLK ,GNETQLMLNSLQPNK ,QGGVNATQVLIQHLR ,IDSTGNV…
2	OJUUJOUJOJOJJJOO	28	14	FNLTETSEAEIHQSFQHLLR ,VVLHPNYSQVDIGLIK ,SWPAVGNCSSALR ,IPCSQPPQIEHGTINSSR ,HSHNNNSSDLHPHK ,QNQCFYNSSYLNVQR ,VLYLAAYNCTLRPVSK ,YMQNLTVEQPIEVK ,YEEQQLEIQNSSR ,HTNYSFSPWHGFTIHR ,NLSCR ,ADGTVNQIEGEATPVNLTEPAK ,VEMANLLNLSER ,TPENYPNAGLTENYCR ,LLANSSMLGEGQVLR ,INSSLQLPDR ,FILNTENNFTLTDNHDNTANITVK ,NETLALPAESK ,ALPGNLTAAVMEANQTGHEFPDR ,MEMPSTPQQLQNLTEDIR ,VVNITMVALK ,ANQQLNFTEAK ,EIVNGSR ,YLPVNSSLLTSDCS…
3	OJUUJOUJOJOJJJOO	1	0	SLEAINGSGLQMGLQR
0	OJUUJOUJOUJOJJJOO	9	4	YTGNASALFILPDQDK ,FNLTETSEAEIHQSFQHLLR ,VVLHPNYSQVDIGLIK ,QDQCIYNTTYLNVQR ,QNQCFYNSSYLNVQR ,SLSSSSIGSNSTYLTSK ,TPENYPNAGLTENYCR ,SQILEGLGFNLTELSESDVHR ,ALPGNLTAAVMEANQTGHEFPDR
1	OJUUJOUJOUJOJJJOO	10	6	YTGNASALFILPDQDK ,FNLTETSEAEIHQSFQHLLR ,VVLHPNYSQVDIGLIK ,FVEGSHNSTVSLTTK ,QDQCIYNTTYLNVQR ,QNQCFYNSSYLNVQR ,ADGTVNQIEGEATPVNLTEPAK ,MLWEHNSTIIVMLTK ,FILNTENNFTLTDNHDNTANITVK ,ALPGNLTAAVMEANQTGHEFPDR
2	OJUUJOUJOUJOJJJOO	10	5	YTGNASALFILPDQDK ,FNLTETSEAEIHQSFQHLLR ,FVEGSHNSTVSLTTK ,QDQCIYNTTYLNVQR ,HSHNNNSSDLHPHK ,YEEQQLEIQNSSR ,ADGTVNQIEGEATPVNLTEPAK ,LAFATMFNSSEQSQK ,VNNGPLGNPIWNISGDPTR ,MEMPSTPQQLQNLTEDIR
3	OJUUJOUJOUJOJJJOO	1	0	LNAENNATFYFK
	Total	3447	1295
